# Supplementary material for: (E)-1-(4-Bromo­phen­yl)-3-(2-meth­oxy­phen­yl)prop-2-en-1-one
Source: Acta Crystallogr Sect E Struct Rep Online. 2010 Jul 14;66(Pt 8):o1995. doi: 10.1107/S1600536810026814 (PMC3007412; doi:10.1107/S1600536810026814)
Supplement: Supplementary file 2 [file e-66-o1995-Isup2.hkl]

# 
# h,k,l, Fc-squared, Fo-squared, sigma(Fo-squared) and status flag 
# 
data_I
_shelx_title ' 10mz253_0m in P2(1)/n' 
_shelx_refln_list_code          4 
_shelx_F_calc_maximum      254.36 
_exptl_crystal_F_000       640.00 
_reflns_d_resolution_high  0.6847 
 
loop_ 
 _symmetry_equiv_pos_as_xyz 
 'x, y, z' 
 '-x+1/2, y+1/2, -z+1/2' 
 '-x, -y, -z' 
 'x-1/2, -y-1/2, z-1/2' 
 
_cell_length_a    17.7288 
_cell_length_b     4.3505 
_cell_length_c    19.3349 
_cell_angle_alpha  90.000 
_cell_angle_beta  116.926 
_cell_angle_gamma  90.000 
 
_shelx_F_squared_multiplier     1.000 
 
loop_ 
 _refln_index_h 
 _refln_index_k 
 _refln_index_l 
 _refln_F_squared_calc 
 _refln_F_squared_meas 
 _refln_F_squared_sigma 
 _refln_observed_status 
   2   0   0     3886.28     4106.46     74.41 o 
   4   0   0     1460.14     1568.64     55.54 o 
   6   0   0     2337.31     2536.38     76.59 o 
   8   0   0    13719.05    14022.31    215.83 o 
  10   0   0     6531.81     6926.05    107.09 o 
  12   0   0     1732.19     1658.21     27.25 o 
  14   0   0      182.54      182.48      9.66 o 
  16   0   0      850.66      845.42     18.95 o 
  18   0   0     1838.83     1832.54     36.72 o 
  20   0   0      106.17      114.54     12.07 o 
  22   0   0      274.62      331.19     22.77 o 
   1   1   0     9842.70    10811.71    101.68 o 
   2   1   0    14518.08    16453.69    234.77 o 
   3   1   0      595.01      640.65      5.97 o 
   4   1   0     4035.71     4341.52     40.34 o 
   5   1   0      500.28      523.74      5.70 o 
   6   1   0     3295.96     3444.83     32.31 o 
   7   1   0     5172.23     5623.30     56.68 o 
   8   1   0      277.97      291.72      5.51 o 
   9   1   0     3937.18     4050.15     38.11 o 
  10   1   0       11.49       16.61      2.10 o 
  11   1   0     2672.95     2663.02     25.54 o 
  12   1   0     1216.24     1257.72     13.50 o 
  13   1   0      303.31      324.77      6.73 o 
  14   1   0      539.92      563.05      8.01 o 
  15   1   0      322.64      312.24      6.12 o 
  16   1   0      362.39      357.65      6.64 o 
  17   1   0      952.49      950.11     12.17 o 
  18   1   0        2.09        8.59      4.41 o 
  19   1   0      749.33      733.06     13.42 o 
  20   1   0        2.25       -0.65      6.07 o 
  21   1   0       21.63       12.78      6.62 o 
  22   1   0       52.09       40.30      8.21 o 
   0   2   0     3488.01     3715.32     44.70 o 
   1   2   0       12.67       24.65      1.91 o 
   2   2   0      960.94      973.87     10.49 o 
   3   2   0     4024.02     4208.92     46.43 o 
   4   2   0       13.82       10.78      1.19 o 
   5   2   0     9968.28    10962.11    121.56 o 
   6   2   0      745.46      793.71      8.21 o 
   7   2   0     1543.48     1605.67     15.62 o 
   8   2   0     2357.05     2313.95     22.15 o 
   9   2   0      110.35       99.25      2.44 o 
  10   2   0      348.28      367.47      5.05 o 
  11   2   0     1444.37     1443.40     14.57 o 
  12   2   0        2.26        8.58      2.68 o 
  13   2   0     1565.41     1564.68     18.28 o 
  14   2   0       21.70       21.28      3.67 o 
  15   2   0      972.51      942.86     14.99 o 
  16   2   0      250.25      254.18      7.92 o 
  17   2   0       25.96       24.02      5.22 o 
  18   2   0      295.70      286.94      8.88 o 
  19   2   0        4.87        8.81      6.10 o 
  20   2   0       63.52       68.61      7.04 o 
  21   2   0       65.68       64.27      8.35 o 
   1   3   0      419.70      471.95      4.99 o 
   2   3   0     1274.57     1231.06     11.85 o 
   3   3   0      291.84      321.85      6.13 o 
   4   3   0     7733.53     8049.52     81.85 o 
   5   3   0      453.51      462.88      5.45 o 
   6   3   0     1488.28     1472.03     14.70 o 
   7   3   0      208.58      198.38      3.84 o 
   8   3   0       68.16       63.35      3.13 o 
   9   3   0      573.25      551.97      7.64 o 
  10   3   0      571.80      565.16      8.46 o 
  11   3   0       49.46       47.67      3.93 o 
  12   3   0      967.03      987.61     18.40 o 
  13   3   0      100.51      101.58      4.98 o 
  14   3   0     1031.56     1035.91     16.81 o 
  15   3   0        0.82        2.92      5.95 o 
  16   3   0      235.23      251.56     10.15 o 
  17   3   0        5.27       10.68      7.15 o 
  18   3   0       19.31       16.21      7.43 o 
  19   3   0        5.88       -5.52      7.57 o 
   0   4   0     1113.92     1089.92     23.80 o 
   1   4   0      475.78      476.29      7.61 o 
   2   4   0      432.24      415.79      6.29 o 
   3   4   0     1851.01     1864.49     21.57 o 
   4   4   0        2.43       -3.29      3.29 o 
   5   4   0     3186.38     3262.60     40.81 o 
   6   4   0      409.61      399.38      7.95 o 
   7   4   0     1399.72     1443.34     19.54 o 
   8   4   0      149.32      146.40      5.23 o 
   9   4   0        9.57       10.20      5.27 o 
  10   4   0       77.95       79.12      6.08 o 
  11   4   0      756.71      746.05     13.55 o 
  12   4   0       96.33       90.50      6.23 o 
  13   4   0      525.50      519.14     11.46 o 
  14   4   0       92.81      107.32      8.19 o 
  15   4   0      425.97      413.29     11.25 o 
  16   4   0       78.10       82.68      8.35 o 
  17   4   0       27.23       23.46     13.80 o 
   1   5   0      871.21      881.08     15.41 o 
   2   5   0      112.39      109.66      6.26 o 
   3   5   0      278.29      270.02      8.67 o 
   4   5   0      735.76      716.25     16.14 o 
   5   5   0        3.95        2.72      6.66 o 
   6   5   0       26.92       32.37      6.50 o 
   7   5   0      432.43      438.28     10.65 o 
   8   5   0        0.88        0.41      6.18 o 
   9   5   0      455.72      448.90     12.68 o 
  10   5   0       21.52       24.94      7.45 o 
  11   5   0      701.59      723.31     16.49 o 
  12   5   0       91.45      110.51      8.60 o 
  13   5   0       30.25       24.84     15.87 o 
  14   5   0      109.15       89.70     17.94 o 
   0   6   0      877.89      929.41     39.33 o 
   1   6   0      147.24      146.72     13.41 o 
   2   6   0      284.87      296.13     16.57 o 
   3   6   0       38.32       32.96     12.07 o 
   4   6   0       16.94       22.77     17.25 o 
   5   6   0        0.89      -10.35     16.56 o 
   6   6   0      167.14      182.16     19.32 o 
   7   6   0       47.92       43.26     10.94 o 
 -21   0   1      359.87      368.49     14.54 o 
 -19   0   1      538.34      537.67     12.31 o 
 -17   0   1       68.29       70.68      5.65 o 
 -15   0   1      118.68      125.97      5.50 o 
 -13   0   1     3306.35     3313.37     52.31 o 
 -11   0   1     5002.73     5016.77     77.91 o 
  -9   0   1     1803.28     1827.23     41.05 o 
  -7   0   1      168.98      185.85      4.44 o 
  -5   0   1     5266.93     5516.62     85.26 o 
  -3   0   1      331.75      338.43      6.96 o 
  -1   0   1     5047.30     5049.30    133.17 o 
   1   0   1      117.80      140.41      2.93 o 
   3   0   1     1838.02     1956.73     64.86 o 
   5   0   1    10197.81    10641.13    163.87 o 
   7   0   1      758.89      525.89     13.04 o 
   9   0   1     2718.66     2785.47     43.92 o 
  11   0   1     1371.04     1444.04     23.84 o 
  13   0   1      641.62      624.94     14.54 o 
  15   0   1     2090.25     2089.74     40.35 o 
  17   0   1     1693.20     1684.18     34.06 o 
  19   0   1      263.76      261.91     27.94 o 
  21   0   1        0.16       -4.29     14.14 o 
 -23   1   1       28.58        1.38     11.73 o 
 -22   1   1      490.45      529.33     14.82 o 
 -21   1   1        8.25        9.90      6.15 o 
 -20   1   1      908.99      929.15     16.07 o 
 -19   1   1      107.18       98.89      6.07 o 
 -18   1   1      213.37      204.31      6.01 o 
 -17   1   1      508.33      499.91      8.72 o 
 -16   1   1        4.73        4.37      3.24 o 
 -15   1   1      151.54      164.57      5.14 o 
 -14   1   1     1826.57     1863.08     19.47 o 
 -13   1   1     2528.17     2515.30     25.64 o 
 -12   1   1     3344.11     3416.34     32.45 o 
 -11   1   1      205.22      207.96      6.08 o 
 -10   1   1     1129.42     1095.14     12.64 o 
  -9   1   1     1740.28     1742.61     16.93 o 
  -8   1   1     2347.62     2560.84     29.14 o 
  -7   1   1       32.36       30.56      1.27 o 
  -6   1   1     4696.99     5251.48     48.89 o 
  -5   1   1      603.01      562.25      7.46 o 
  -4   1   1     5782.28     6114.81     63.83 o 
  -3   1   1    10099.20    11440.24    153.48 o 
  -2   1   1      934.74      954.55      9.12 o 
  -1   1   1       54.74       63.94      1.56 o 
   0   1   1      839.80      884.33      8.54 o 
   1   1   1      137.46      116.06      2.26 o 
   2   1   1     9506.86    10447.62    152.31 o 
   3   1   1      759.97      746.41      7.29 o 
   4   1   1     1032.69     1161.22     11.16 o 
   5   1   1     1306.12     1361.22     14.04 o 
   6   1   1     3803.53     3978.67     37.21 o 
   7   1   1      523.52      551.09      6.37 o 
   8   1   1     4436.11     4436.60     41.60 o 
   9   1   1      430.90      516.60      5.90 o 
  10   1   1     2094.83     2124.98     20.52 o 
  11   1   1       81.06       85.46      2.82 o 
  12   1   1      421.04      420.28      6.04 o 
  13   1   1     1059.59     1053.66     12.51 o 
  14   1   1      706.10      704.59      9.37 o 
  15   1   1      102.19      110.46      4.10 o 
  16   1   1      585.04      587.39      8.69 o 
  17   1   1       14.53       22.30      3.93 o 
  18   1   1      241.65      240.50      6.41 o 
  19   1   1      146.12      145.05      6.25 o 
  20   1   1       36.33       48.45      6.28 o 
  21   1   1      190.37      198.24      8.63 o 
  22   1   1       46.67       56.31     10.25 o 
 -21   2   1       36.23       28.56      9.16 o 
 -20   2   1       77.78       80.97      6.89 o 
 -19   2   1       32.46       32.58      5.95 o 
 -18   2   1      560.18      572.77     11.46 o 
 -17   2   1      208.09      206.39      6.98 o 
 -16   2   1     1408.59     1414.98     20.91 o 
 -15   2   1      309.10      304.10      7.09 o 
 -14   2   1      446.05      448.47     10.56 o 
 -13   2   1     1413.76     1411.58     21.51 o 
 -12   2   1      500.72      491.64      6.88 o 
 -11   2   1       57.24       57.97      2.40 o 
 -10   2   1      937.57      891.30      9.44 o 
  -9   2   1      530.35      562.33      6.41 o 
  -8   2   1     4250.68     4423.94     41.48 o 
  -7   2   1       26.86       31.06      3.19 o 
  -6   2   1     1878.89     1974.13     18.87 o 
  -5   2   1     2944.47     3348.99     31.73 o 
  -4   2   1      519.39      658.13      7.91 o 
  -3   2   1     2004.13     2164.53     20.96 o 
  -2   2   1       47.54       49.43      1.41 o 
  -1   2   1      274.46      253.18      3.02 o 
   0   2   1     2211.90     2286.81     20.85 o 
   1   2   1      683.61      694.70      7.99 o 
   2   2   1     9579.08    10457.01    117.92 o 
   3   2   1      785.06      835.11      8.48 o 
   4   2   1     2454.42     2678.81     30.28 o 
   5   2   1     2321.87     2514.81     23.90 o 
   6   2   1     1279.56     1307.81     12.88 o 
   7   2   1      439.08      418.97      5.15 o 
   8   2   1      367.74      369.95      6.15 o 
   9   2   1     1442.69     1493.30     14.86 o 
  10   2   1     5585.85     5554.41     52.17 o 
  11   2   1        2.93        6.56      2.46 o 
  12   2   1      701.03      702.59      8.60 o 
  13   2   1      129.91      133.02      3.73 o 
  14   2   1     1501.61     1498.58     19.02 o 
  15   2   1      348.54      340.89      8.45 o 
  16   2   1       13.70       20.65      5.08 o 
  17   2   1      513.58      517.41     10.94 o 
  18   2   1      256.95      273.34      8.78 o 
  19   2   1       37.78       47.47      7.47 o 
  20   2   1      443.35      466.82     11.87 o 
  21   2   1       36.29       48.30     15.18 o 
 -19   3   1       83.68       93.21      8.23 o 
 -18   3   1        6.96       10.66      7.30 o 
 -17   3   1     1346.32     1358.23     24.00 o 
 -16   3   1       98.66      107.57      7.43 o 
 -15   3   1      818.30      768.81     16.25 o 
 -14   3   1       50.99       53.05      5.43 o 
 -13   3   1      327.44      306.84      8.27 o 
 -12   3   1        1.08       -0.72      4.39 o 
 -11   3   1      246.55      253.34      5.66 o 
 -10   3   1       72.31       70.93      4.13 o 
  -9   3   1     2872.85     2968.52     40.47 o 
  -8   3   1      102.58      110.78      4.17 o 
  -7   3   1     2194.70     2283.60     23.82 o 
  -6   3   1      511.24      522.08      6.39 o 
  -5   3   1     2464.05     2558.11     23.26 o 
  -4   3   1       65.76       65.24      2.27 o 
  -3   3   1      553.32      572.80      6.19 o 
  -2   3   1       11.69        7.80      1.66 o 
  -1   3   1     1627.20     1732.19     16.22 o 
   0   3   1       71.87       76.69      1.95 o 
   1   3   1     1833.43     1894.72     16.66 o 
   2   3   1       41.55       39.68      2.02 o 
   3   3   1     4654.63     4947.31     55.27 o 
   4   3   1       70.48       80.92      2.84 o 
   5   3   1      887.55      848.65      9.48 o 
   6   3   1       26.64       25.11      2.53 o 
   7   3   1      128.01      134.26      3.15 o 
   8   3   1      609.77      588.07      7.07 o 
   9   3   1      422.59      427.77      6.79 o 
  10   3   1       99.39      105.71      4.50 o 
  11   3   1      940.95      905.69     13.02 o 
  12   3   1       12.68       15.83      4.56 o 
  13   3   1     1611.33     1601.88     21.18 o 
  14   3   1       33.45       31.84      4.74 o 
  15   3   1      409.12      420.33     19.96 o 
  16   3   1       42.79       36.30      6.85 o 
  17   3   1       13.87       15.87      7.17 o 
  18   3   1       11.84       20.01      7.43 o 
  19   3   1      455.09      430.55     24.15 o 
 -17   4   1       11.85       -0.34      9.31 o 
 -16   4   1      183.54      191.14      9.69 o 
 -15   4   1      111.02      116.14      7.47 o 
 -14   4   1      273.78      275.96      9.09 o 
 -13   4   1       86.74       88.59      6.43 o 
 -12   4   1      122.80      110.53      6.41 o 
 -11   4   1      304.30      295.66     13.26 o 
 -10   4   1      353.08      358.25     13.44 o 
  -9   4   1      174.85      186.81      5.84 o 
  -8   4   1      352.91      357.51     11.28 o 
  -7   4   1      197.42      184.00      5.60 o 
  -6   4   1      520.99      528.03      9.13 o 
  -5   4   1      509.51      499.41      8.12 o 
  -4   4   1      310.09      295.40      5.99 o 
  -3   4   1      921.05      923.44     11.01 o 
  -2   4   1        2.59       -1.39      2.64 o 
  -1   4   1      219.60      200.47      4.64 o 
   0   4   1      836.26      857.60     10.10 o 
   1   4   1       16.75       12.71      3.12 o 
   2   4   1      338.52      346.76      7.67 o 
   3   4   1        5.46       -1.54      3.36 o 
   4   4   1      317.83      329.89      6.22 o 
   5   4   1      288.77      264.12      6.19 o 
   6   4   1      805.74      811.12     12.16 o 
   7   4   1      696.16      693.58     12.70 o 
   8   4   1       93.01       92.93      4.91 o 
   9   4   1      535.23      530.02     11.95 o 
  10   4   1      994.06     1012.63     16.69 o 
  11   4   1       39.36       39.82      5.67 o 
  12   4   1      653.10      653.31     16.33 o 
  13   4   1       56.01       49.56      7.15 o 
  14   4   1      150.67      158.40      7.73 o 
  15   4   1      296.37      301.54     13.17 o 
  16   4   1       55.59       47.73      8.23 o 
  17   4   1      147.65      116.61     16.56 o 
 -14   5   1       31.54       28.29     17.25 o 
 -13   5   1      157.05      137.76      9.29 o 
 -12   5   1      781.03      810.12     19.01 o 
 -11   5   1        1.07       -2.38      7.43 o 
 -10   5   1      227.72      251.02      9.94 o 
  -9   5   1      172.95      170.17      7.79 o 
  -8   5   1       38.25       39.18      6.14 o 
  -7   5   1       20.91       25.49      6.95 o 
  -6   5   1       10.20       -1.44      5.72 o 
  -5   5   1      164.45      158.76      8.52 o 
  -4   5   1       60.83       60.85      7.00 o 
  -3   5   1       43.98       42.43      5.67 o 
  -2   5   1      819.90      815.37     14.65 o 
  -1   5   1        2.86       -3.67      5.26 o 
   0   5   1      159.08      160.74      7.08 o 
   1   5   1      218.27      221.80      6.54 o 
   2   5   1      127.92      122.28      6.38 o 
   3   5   1        7.22       -0.90      5.38 o 
   4   5   1       48.90       38.01      8.47 o 
   5   5   1       23.81       33.18      6.89 o 
   6   5   1      409.80      436.29     12.89 o 
   7   5   1       23.28       26.75      6.12 o 
   8   5   1      435.38      439.94     12.28 o 
   9   5   1      138.96      147.14      8.55 o 
  10   5   1      230.45      221.19      9.68 o 
  11   5   1       76.74       84.42      8.22 o 
  12   5   1        0.14        0.84      7.61 o 
  13   5   1       25.31       34.50     15.87 o 
  -7   6   1       12.79        5.60     10.11 o 
  -6   6   1        2.36       -7.39      9.94 o 
  -5   6   1      126.51      160.77     20.01 o 
  -4   6   1        0.73        8.97     15.87 o 
  -3   6   1      220.89      230.39     14.87 o 
  -2   6   1      129.97      135.58     13.17 o 
  -1   6   1      367.86      387.79     18.54 o 
   0   6   1        5.80        8.21     11.46 o 
   1   6   1        5.20       -5.16     11.19 o 
   2   6   1       10.73        7.00     11.46 o 
   3   6   1       65.06       56.98     12.69 o 
   4   6   1       24.70       21.39     16.56 o 
   5   6   1      145.50      159.39     18.63 o 
   6   6   1       15.46       22.77     15.87 o 
 -22   0   2      576.22      575.45     25.53 o 
 -20   0   2      180.18      182.59      8.88 o 
 -18   0   2        8.97       12.80      5.01 o 
 -16   0   2      110.68      116.61      5.65 o 
 -14   0   2     5814.88     5827.46     77.25 o 
 -12   0   2     4143.14     4187.03     55.88 o 
 -10   0   2       94.26      113.29      9.10 o 
  -8   0   2      557.21      568.14      8.40 o 
  -6   0   2     7558.26     8083.52    127.48 o 
  -4   0   2    16960.85    17680.13    335.42 o 
  -2   0   2     2078.21     2167.25     35.26 o 
   0   0   2       45.51       77.30      4.72 o 
   2   0   2    14777.00    15248.69    233.84 o 
   4   0   2    27694.55    28102.41    396.49 o 
   6   0   2     2320.74     2214.26     29.60 o 
   8   0   2      930.36      888.98     12.87 o 
  10   0   2     1094.66     1141.11     16.38 o 
  12   0   2     3306.25     3209.70     48.36 o 
  14   0   2     2031.02     2004.78     31.41 o 
  16   0   2     1320.25     1260.92     26.71 o 
  18   0   2        4.20        4.14      7.32 o 
  20   0   2      377.37      375.83     18.28 o 
 -23   1   2      138.62      152.56     11.40 o 
 -22   1   2       40.86       52.70      9.21 o 
 -21   1   2      654.48      654.60     15.62 o 
 -20   1   2      118.23      122.55      7.66 o 
 -19   1   2       14.17        9.07      5.95 o 
 -18   1   2       32.22       39.26      5.16 o 
 -17   1   2      339.49      355.68      8.52 o 
 -16   1   2        9.74       18.16      3.98 o 
 -15   1   2     1229.25     1253.04     13.75 o 
 -14   1   2      161.07      160.35      3.71 o 
 -13   1   2     1581.20     1627.43     16.20 o 
 -12   1   2     1012.97     1017.26     10.53 o 
 -11   1   2     4742.32     4743.41     44.53 o 
 -10   1   2     1214.23     1284.74     12.78 o 
  -9   1   2        4.13        9.70      1.42 o 
  -8   1   2     3149.26     3256.07     33.05 o 
  -7   1   2     2147.66     2162.07     20.41 o 
  -6   1   2      303.16      257.76      3.12 o 
  -5   1   2     8885.89     9454.45     86.59 o 
  -4   1   2     8921.07    10011.76    126.08 o 
  -3   1   2    64700.40    67717.52   1006.81 o 
  -2   1   2     4311.22     4622.69     60.29 o 
  -1   1   2      126.25      153.78      1.70 o 
   0   1   2     3624.04     4045.72     42.78 o 
   1   1   2     1439.66     1498.22     16.54 o 
   2   1   2     2642.98     2946.01     32.25 o 
   3   1   2     6517.00     6917.90     68.84 o 
   4   1   2        2.06        7.34      1.07 o 
   5   1   2    16955.09    17686.49    191.94 o 
   6   1   2      842.04      954.78     10.28 o 
   7   1   2     4247.63     4567.36     46.07 o 
   8   1   2     1152.03     1141.28     12.26 o 
   9   1   2      316.80      400.65      4.96 o 
  10   1   2     2793.46     2790.35     28.10 o 
  11   1   2      428.26      435.75      6.01 o 
  12   1   2      743.95      701.27      9.14 o 
  13   1   2     1710.74     1631.46     18.46 o 
  14   1   2      198.16      190.46      4.87 o 
  15   1   2     1157.13     1150.01     13.95 o 
  16   1   2        4.57        3.40      3.75 o 
  17   1   2      123.36      127.46      4.87 o 
  18   1   2      161.85      157.98      5.46 o 
  19   1   2       34.85       48.39      5.54 o 
  20   1   2      150.73      166.63      7.90 o 
  21   1   2      211.29      209.73     10.06 o 
 -22   2   2      159.79      166.31     12.07 o 
 -21   2   2      105.22      111.52      7.47 o 
 -20   2   2      226.45      238.79     13.15 o 
 -19   2   2      842.27      843.16     14.80 o 
 -18   2   2       92.44       93.84      6.10 o 
 -17   2   2      777.74      801.58     13.52 o 
 -16   2   2       11.64       17.62      4.24 o 
 -15   2   2      129.25      127.57      4.89 o 
 -14   2   2      905.05      920.62     16.23 o 
 -13   2   2        6.50        5.45      3.02 o 
 -12   2   2     1786.06     1797.66     19.15 o 
 -11   2   2       25.20       30.46      2.33 o 
 -10   2   2     1397.99     1464.74     15.63 o 
  -9   2   2     6336.54     6425.70     60.03 o 
  -8   2   2      202.14      200.88      3.33 o 
  -7   2   2     7993.32     8531.55     75.30 o 
  -6   2   2       19.96       36.34      1.98 o 
  -5   2   2     1412.61     1579.32     15.47 o 
  -4   2   2     6123.43     6786.36     60.01 o 
  -3   2   2     2895.83     3119.44     27.83 o 
  -2   2   2     2337.85     2574.66     32.54 o 
  -1   2   2     6149.16     6472.75     58.00 o 
   0   2   2       26.87       31.01      1.41 o 
   1   2   2     5835.53     6186.42     61.46 o 
   2   2   2       84.75       77.95      1.95 o 
   3   2   2     1045.28     1006.73     11.37 o 
   4   2   2     2006.91     2036.15     20.02 o 
   5   2   2       77.42       82.96      3.01 o 
   6   2   2     1328.56     1338.01     13.25 o 
   7   2   2     2721.40     2804.58     26.73 o 
   8   2   2       85.82       86.91      2.50 o 
   9   2   2     3832.54     3909.44     39.84 o 
  10   2   2      768.39      776.87      9.15 o 
  11   2   2      607.82      584.50      7.61 o 
  12   2   2       18.47       18.02      2.78 o 
  13   2   2       42.16       42.08      3.46 o 
  14   2   2      599.65      574.02      8.90 o 
  15   2   2      240.15      236.12      7.58 o 
  16   2   2      261.18      243.87      8.02 o 
  17   2   2      124.45      128.50      6.81 o 
  18   2   2       91.28       92.36      6.80 o 
  19   2   2      551.09      563.43     12.55 o 
  20   2   2      184.35      185.70      8.52 o 
 -20   3   2       95.49      103.22      8.89 o 
 -19   3   2       13.94       11.61      7.69 o 
 -18   3   2      876.66      826.97     16.98 o 
 -17   3   2       86.38      107.03      9.29 o 
 -16   3   2      873.37      816.73     17.05 o 
 -15   3   2      117.62      110.18      6.28 o 
 -14   3   2       91.19       90.78      5.58 o 
 -13   3   2      187.41      175.22      6.38 o 
 -12   3   2      244.06      244.49      6.36 o 
 -11   3   2       16.40       20.15      4.22 o 
 -10   3   2     3655.10     3731.58     46.34 o 
  -9   3   2       58.41       59.45      3.74 o 
  -8   3   2     5649.36     6021.45     74.43 o 
  -7   3   2       30.14       32.17      2.48 o 
  -6   3   2     1975.66     2010.69     19.82 o 
  -5   3   2       48.14       47.68      2.11 o 
  -4   3   2      136.22      128.07      2.96 o 
  -3   3   2       16.12       10.73      1.59 o 
  -2   3   2     3225.93     3368.74     30.67 o 
  -1   3   2      102.59       96.30      2.25 o 
   0   3   2     5056.91     5156.59     46.60 o 
   1   3   2       53.06       64.12      2.40 o 
   2   3   2     5671.45     5961.01     56.75 o 
   3   3   2       58.96       62.26      2.40 o 
   4   3   2      210.97      226.86      4.53 o 
   5   3   2        9.20       15.45      2.10 o 
   6   3   2      322.87      308.87      4.87 o 
   7   3   2      231.98      220.89      4.25 o 
   8   3   2     3178.22     3202.88     30.67 o 
   9   3   2       60.95       63.30      3.11 o 
  10   3   2     1117.90     1128.92     13.90 o 
  11   3   2      151.51      154.30      5.85 o 
  12   3   2      981.88      962.09     13.95 o 
  13   3   2       90.59       96.00      5.17 o 
  14   3   2        0.08       -2.49      5.22 o 
  15   3   2        0.60        1.56      5.60 o 
  16   3   2      235.00      213.77      8.10 o 
  17   3   2       77.40       73.19      8.09 o 
  18   3   2      558.70      517.43     14.19 o 
 -18   4   2        0.83       -7.59     12.42 o 
 -17   4   2      162.23      163.70      9.16 o 
 -16   4   2       72.87       61.36      7.04 o 
 -15   4   2      270.48      267.48      9.10 o 
 -14   4   2      560.73      557.52     15.14 o 
 -13   4   2       16.79       16.12      6.58 o 
 -12   4   2       37.42       40.28      6.47 o 
 -11   4   2      265.56      272.29     10.79 o 
 -10   4   2      133.52      125.95      6.32 o 
  -9   4   2      456.47      492.40      9.16 o 
  -8   4   2       25.11       29.17      4.17 o 
  -7   4   2     1894.51     1956.16     25.26 o 
  -6   4   2      547.60      525.02      8.40 o 
  -5   4   2        1.59       -2.16      3.25 o 
  -4   4   2      411.41      394.50      7.08 o 
  -3   4   2      366.88      364.12      6.62 o 
  -2   4   2       40.05       32.36      2.89 o 
  -1   4   2     1707.67     1748.50     19.00 o 
   0   4   2      293.06      295.99      5.07 o 
   1   4   2     3334.87     3444.36     33.27 o 
   2   4   2      409.57      413.26      6.25 o 
   3   4   2       20.50       20.78      3.34 o 
   4   4   2      145.54      143.60      4.68 o 
   5   4   2      624.82      613.46     11.45 o 
   6   4   2      111.96      115.48      5.29 o 
   7   4   2      741.24      727.85     11.51 o 
   8   4   2      220.27      217.32      6.52 o 
   9   4   2      516.16      525.61     11.01 o 
  10   4   2       91.89       80.32      5.95 o 
  11   4   2      799.81      817.41     14.65 o 
  12   4   2        1.74        7.80      6.54 o 
  13   4   2       35.09       39.66      6.26 o 
  14   4   2       69.01       64.94      7.95 o 
  15   4   2      226.10      224.71     11.17 o 
  16   4   2      158.91      146.97     16.56 o 
 -14   5   2       67.71       64.17     17.25 o 
 -13   5   2      220.19      228.92     11.02 o 
 -12   5   2       26.31       33.94      7.92 o 
 -11   5   2       22.19       28.69      7.38 o 
 -10   5   2      194.24      199.10     10.95 o 
  -9   5   2        9.25        6.23      6.30 o 
  -8   5   2      183.12      185.92      7.79 o 
  -7   5   2      414.13      417.66     11.79 o 
  -6   5   2       80.52       73.31      6.45 o 
  -5   5   2      659.74      676.10     15.84 o 
  -4   5   2        0.95       -3.23      6.28 o 
  -3   5   2     1028.40     1001.17     20.21 o 
  -2   5   2       30.66       32.62      5.62 o 
  -1   5   2      155.84      155.63      7.97 o 
   0   5   2     1240.02     1306.68     20.71 o 
   1   5   2      385.10      386.65      8.67 o 
   2   5   2      356.68      375.66      8.35 o 
   3   5   2     1248.03     1265.58     20.27 o 
   4   5   2        1.89       -3.41      5.31 o 
   5   5   2      655.30      702.93     21.34 o 
   6   5   2      345.57      342.82     11.65 o 
   7   5   2      111.32      121.04     13.80 o 
   8   5   2      106.22      113.11      7.96 o 
   9   5   2        9.40       16.49      7.76 o 
  10   5   2       86.46       87.26      8.24 o 
  11   5   2        9.33       15.69      7.58 o 
  12   5   2      176.58      166.09     11.94 o 
  13   5   2      333.99      324.29     24.84 o 
  -8   6   2       52.17       23.46     17.94 o 
  -7   6   2      101.97       93.70     11.44 o 
  -6   6   2      215.04      227.21     13.09 o 
  -5   6   2        1.50       -1.65      9.78 o 
  -4   6   2      285.70      348.44     25.53 o 
  -3   6   2        7.96        7.24     11.22 o 
  -2   6   2      242.04      252.60     17.25 o 
  -1   6   2       20.01       19.32     11.71 o 
   0   6   2       17.41       10.11     11.19 o 
   1   6   2        4.62        5.31     11.46 o 
   2   6   2      386.36      375.99     18.29 o 
   3   6   2        0.78       22.08     15.18 o 
   4   6   2      297.32      340.85     24.15 o 
   5   6   2       12.75       24.84     16.56 o 
 -23   0   3      447.33      431.93     24.15 o 
 -21   0   3        7.59       17.94     11.04 o 
 -19   0   3      403.45      398.67     10.46 o 
 -17   0   3     4519.05     4607.66     69.05 o 
 -15   0   3     4230.12     4276.86     57.23 o 
 -13   0   3      535.64      572.30      9.45 o 
 -11   0   3        8.74       19.94      8.34 o 
  -9   0   3     7846.75     8614.12    113.11 o 
  -7   0   3    14370.69    14229.04    233.08 o 
  -5   0   3     1895.84     1949.81     25.69 o 
  -3   0   3     6185.96     6529.26     85.51 o 
  -1   0   3     8621.62     8446.52    241.81 o 
   1   0   3    19942.33    20489.84    600.03 o 
   3   0   3     3692.59     3724.36     54.63 o 
   5   0   3     7250.83     7437.84    133.36 o 
   7   0   3     2820.81     2964.55     39.55 o 
   9   0   3     1066.23     1036.32     14.95 o 
  11   0   3     4365.54     4144.41     61.90 o 
  13   0   3     1057.34     1135.94     19.21 o 
  15   0   3       76.06       78.90      5.81 o 
  17   0   3      181.26      189.85      7.91 o 
  19   0   3      178.62      197.87     13.79 o 
  21   0   3      141.44      153.18     15.18 o 
 -23   1   3      198.43      216.74     11.89 o 
 -22   1   3      111.88      123.69      8.59 o 
 -21   1   3      177.32      174.20      8.99 o 
 -20   1   3        4.91       17.17      6.50 o 
 -19   1   3      400.40      401.85     11.27 o 
 -18   1   3      748.02      754.75     15.10 o 
 -17   1   3      169.10      182.85     13.11 o 
 -16   1   3     1992.03     2035.08     26.26 o 
 -15   1   3      584.41      610.76     11.11 o 
 -14   1   3       28.48       34.25      2.69 o 
 -13   1   3     1837.61     1844.62     19.39 o 
 -12   1   3      274.66      279.16      5.09 o 
 -11   1   3     1692.22     1763.07     21.53 o 
 -10   1   3      996.96     1009.80     10.22 o 
  -9   1   3      403.88      429.26      9.80 o 
  -8   1   3     2680.41     2688.90     25.31 o 
  -7   1   3      868.33      933.62      8.75 o 
  -6   1   3     4275.98     4440.88     39.34 o 
  -5   1   3        7.56       18.00      3.07 o 
  -4   1   3     1891.47     2053.08     21.28 o 
  -3   1   3       85.63      104.24      1.76 o 
  -2   1   3     4008.34     4390.60     44.04 o 
  -1   1   3    22211.07    23356.86    295.82 o 
   0   1   3     5980.48     6325.91     62.41 o 
   1   1   3      377.75      359.54      4.42 o 
   2   1   3     5094.55     5353.00     58.32 o 
   3   1   3        3.24        8.68      0.99 o 
   4   1   3      346.39      264.01      3.46 o 
   5   1   3      469.88      418.11      4.94 o 
   6   1   3     1072.77     1164.06     12.29 o 
   7   1   3     2431.79     2435.24     24.95 o 
   8   1   3      173.31      185.05      3.26 o 
   9   1   3      788.52      778.56      9.59 o 
  10   1   3     2132.30     2122.48     23.61 o 
  11   1   3      285.30      277.29      5.76 o 
  12   1   3     2859.63     2788.62     33.08 o 
  13   1   3      237.82      216.11      5.65 o 
  14   1   3      749.25      727.94     10.96 o 
  15   1   3      262.00      263.30      6.59 o 
  16   1   3       24.33       21.43      3.98 o 
  17   1   3      334.02      328.62      7.32 o 
  18   1   3       87.73       86.02      5.14 o 
  19   1   3        2.01        4.06      4.74 o 
  20   1   3      195.79      218.15      9.36 o 
 -22   2   3      291.01      338.44     25.18 o 
 -21   2   3       16.72       23.99      7.30 o 
 -20   2   3      837.85      890.44     18.03 o 
 -19   2   3        0.49        5.66      5.34 o 
 -18   2   3      115.53      112.62      5.95 o 
 -17   2   3      313.49      317.61      8.27 o 
 -16   2   3        0.95        3.26      4.09 o 
 -15   2   3      257.43      290.24     13.34 o 
 -14   2   3     1249.31     1235.54     16.55 o 
 -13   2   3        9.28       16.54      3.02 o 
 -12   2   3     3015.35     2946.91     33.45 o 
 -11   2   3       22.61       26.89      2.63 o 
 -10   2   3      400.14      365.87      8.38 o 
  -9   2   3     1257.80     1415.69     15.07 o 
  -8   2   3      331.08      330.51      6.80 o 
  -7   2   3       70.15       51.32      4.32 o 
  -6   2   3      837.23      966.74     12.28 o 
  -5   2   3      292.05      279.73      5.51 o 
  -4   2   3     7994.18     8704.23     76.81 o 
  -3   2   3      487.52      580.34      6.94 o 
  -2   2   3     3020.85     2991.27     25.48 o 
  -1   2   3       61.44       70.65      2.16 o 
   0   2   3     1705.01     1702.24     17.43 o 
   1   2   3      209.83      191.87      3.03 o 
   2   2   3      202.84      183.42      5.14 o 
   3   2   3     1972.13     1991.86     22.39 o 
   4   2   3      786.45      707.97      7.41 o 
   5   2   3      396.46      384.37      4.80 o 
   6   2   3     1370.11     1313.86     13.05 o 
   7   2   3        4.72        5.95      1.93 o 
   8   2   3     1078.15     1103.34     11.33 o 
   9   2   3     1218.14     1187.37     12.86 o 
  10   2   3     1522.24     1499.49     15.94 o 
  11   2   3       61.80       65.86      3.14 o 
  12   2   3       10.76       11.40      3.13 o 
  13   2   3      219.79      215.20      5.43 o 
  14   2   3      245.94      251.39      5.99 o 
  15   2   3       38.51       35.32      4.24 o 
  16   2   3      562.16      535.05     10.66 o 
  17   2   3        7.85        7.34      5.93 o 
  18   2   3      322.02      337.05     10.23 o 
  19   2   3       50.27       54.16      7.23 o 
  20   2   3        1.91      -13.11     13.11 o 
 -20   3   3       64.92       65.37      8.23 o 
 -19   3   3      220.27      221.87      9.69 o 
 -18   3   3        3.38        3.02      6.90 o 
 -17   3   3      184.27      190.56      8.81 o 
 -16   3   3       65.93       66.18      6.96 o 
 -15   3   3      387.08      350.85      9.03 o 
 -14   3   3        0.31        6.55      4.65 o 
 -13   3   3     1325.66     1342.62     18.62 o 
 -12   3   3      103.39      113.43      4.86 o 
 -11   3   3     1485.81     1555.50     20.74 o 
 -10   3   3       25.77       17.94      3.69 o 
  -9   3   3       30.84       33.72      3.56 o 
  -8   3   3      479.64      526.93      8.01 o 
  -7   3   3      501.81      515.18      7.65 o 
  -6   3   3      152.96      155.40      3.67 o 
  -5   3   3      645.18      624.37      7.73 o 
  -4   3   3       53.74       55.12      2.49 o 
  -3   3   3     2016.34     2026.85     18.59 o 
  -2   3   3      950.82     1052.41     14.56 o 
  -1   3   3     1820.46     1793.04     17.64 o 
   0   3   3       20.33       18.72      1.65 o 
   1   3   3      448.23      451.34      8.78 o 
   2   3   3       97.69      106.43      2.55 o 
   3   3   3       56.60       69.56      2.54 o 
   4   3   3       21.48       25.78      2.56 o 
   5   3   3     2989.75     3091.50     29.59 o 
   6   3   3        1.43        3.79      2.28 o 
   7   3   3     6527.41     6685.89     62.76 o 
   8   3   3       46.63       50.28      2.75 o 
   9   3   3      335.70      356.29      6.37 o 
  10   3   3       27.66       33.06      3.22 o 
  11   3   3      119.51      118.48      4.44 o 
  12   3   3       80.01       85.77      4.93 o 
  13   3   3      177.12      175.69      6.90 o 
  14   3   3        0.43        2.13      5.43 o 
  15   3   3      834.90      854.36     15.09 o 
  16   3   3       25.68       26.08      6.36 o 
  17   3   3      652.08      671.08     13.87 o 
  18   3   3       15.83       13.11     14.49 o 
 -18   4   3       67.64       48.30     13.80 o 
 -17   4   3      118.98      104.51      8.59 o 
 -16   4   3       10.40        5.24      7.38 o 
 -15   4   3      262.90      258.24     16.79 o 
 -14   4   3      236.40      239.24     15.04 o 
 -13   4   3        3.90        2.88      5.31 o 
 -12   4   3     1404.61     1397.85     38.85 o 
 -11   4   3      119.27      110.84      5.36 o 
 -10   4   3      855.39      878.02     13.44 o 
  -9   4   3      191.65      195.91      8.97 o 
  -8   4   3      781.02      768.08     11.07 o 
  -7   4   3      237.91      236.56     10.41 o 
  -6   4   3      142.17      143.21      4.59 o 
  -5   4   3      522.21      517.53      8.32 o 
  -4   4   3      733.98      721.41     10.25 o 
  -3   4   3       33.16       42.05      4.41 o 
  -2   4   3     1410.28     1482.58     17.97 o 
  -1   4   3       17.60       14.28      2.78 o 
   0   4   3     1326.77     1413.54     14.64 o 
   1   4   3      169.96      161.01      3.81 o 
   2   4   3       26.40       29.01      2.81 o 
   3   4   3      437.97      430.61      8.66 o 
   4   4   3       36.20       36.09      6.46 o 
   5   4   3      906.95      881.78     14.83 o 
   6   4   3      781.22      796.92     21.81 o 
   7   4   3       11.71       15.18      4.91 o 
   8   4   3      513.96      516.01     12.50 o 
   9   4   3      102.88      105.49      7.38 o 
  10   4   3      499.17      505.07     22.08 o 
  11   4   3      441.91      454.69     13.24 o 
  12   4   3      125.10      105.91      6.89 o 
  13   4   3      211.36      202.00      9.29 o 
  14   4   3       89.08       87.05      8.35 o 
  15   4   3       26.51       23.25      7.95 o 
  16   4   3      275.37      230.45     18.63 o 
 -14   5   3      105.59       96.60     17.94 o 
 -13   5   3      118.36      110.12      9.09 o 
 -12   5   3       27.00       26.01      7.92 o 
 -11   5   3      144.39      154.70     11.65 o 
 -10   5   3      180.17      183.89      8.14 o 
  -9   5   3       64.82       65.09      6.77 o 
  -8   5   3      631.22      637.42     13.04 o 
  -7   5   3        0.51       -1.46      5.91 o 
  -6   5   3      832.72      839.24     17.31 o 
  -5   5   3       66.53       71.50      6.15 o 
  -4   5   3      125.68      114.74      7.82 o 
  -3   5   3       59.22       59.91      8.43 o 
  -2   5   3       18.49       10.26      6.59 o 
  -1   5   3       81.97       90.99      8.27 o 
   0   5   3      475.65      483.14     10.84 o 
   1   5   3        5.00        1.06      5.25 o 
   2   5   3      694.89      723.81     13.59 o 
   3   5   3       39.46       37.91      5.49 o 
   4   5   3      506.79      508.01     11.75 o 
   5   5   3      220.56      232.36     10.01 o 
   6   5   3      111.06      118.83      7.86 o 
   7   5   3       92.22       84.93      9.19 o 
   8   5   3        0.59        2.76      6.91 o 
   9   5   3        6.57       10.07      8.25 o 
  10   5   3      185.41      180.31     11.27 o 
  11   5   3        3.79       -9.53     10.21 o 
  12   5   3      694.83      704.47     33.81 o 
  -7   6   3      156.19      177.01     18.95 o 
  -6   6   3        8.12       12.24     10.35 o 
  -5   6   3      145.54      146.02     11.87 o 
  -4   6   3        1.62        4.48     11.71 o 
  -3   6   3        4.60       13.80     16.56 o 
  -2   6   3        3.85        3.12     11.19 o 
  -1   6   3       99.60       65.51     12.17 o 
   0   6   3      252.68      265.42     22.08 o 
   1   6   3       97.32      111.09     17.25 o 
   2   6   3        1.41       18.63     15.18 o 
   3   6   3      509.35      565.79     28.98 o 
   4   6   3        2.80        3.45     15.87 o 
 -22   0   4       76.04       71.07     13.80 o 
 -20   0   4      169.55      180.46     10.35 o 
 -18   0   4      997.28      980.97     17.22 o 
 -16   0   4      632.40      652.14     12.78 o 
 -14   0   4     3355.93     3318.09     44.80 o 
 -12   0   4     2780.20     2798.12     37.64 o 
 -10   0   4     7868.11     7949.25    104.44 o 
  -8   0   4     3342.04     3280.08     55.67 o 
  -6   0   4     6952.19     7404.39     96.93 o 
  -4   0   4        3.00       16.14      2.79 o 
  -2   0   4     1777.75     1818.29     24.05 o 
   0   0   4    28464.55    27896.67    540.96 o 
   2   0   4    26024.16    26090.89    452.10 o 
   4   0   4     1684.02     1692.58     33.03 o 
   6   0   4    10696.93    11948.38    174.07 o 
   8   0   4     1919.55     1760.36     27.05 o 
  10   0   4     3898.01     3638.93     56.12 o 
  12   0   4     1411.99     1372.51     22.26 o 
  14   0   4      109.96       91.53      5.70 o 
  16   0   4      155.99      154.64      7.41 o 
  18   0   4     1048.48      994.09     31.43 o 
  20   0   4      553.46      562.40     20.15 o 
 -24   1   4       85.89       83.49     15.87 o 
 -23   1   4        3.49        6.31      7.55 o 
 -22   1   4       85.01       86.12      7.67 o 
 -21   1   4       61.36       70.26      7.30 o 
 -20   1   4      191.74      234.59     14.15 o 
 -19   1   4       80.06      101.33      6.75 o 
 -18   1   4        9.90       31.26      9.16 o 
 -17   1   4     2966.08     2981.63     41.73 o 
 -16   1   4       17.57       17.76      4.18 o 
 -15   1   4     1681.42     1708.11     20.03 o 
 -14   1   4       15.25       24.80      3.68 o 
 -13   1   4       32.22       41.34      3.58 o 
 -12   1   4     2255.47     2349.38     28.98 o 
 -11   1   4     2029.31     1999.84     19.25 o 
 -10   1   4      382.73      396.83      8.78 o 
  -9   1   4     4238.67     4309.21     40.34 o 
  -8   1   4      248.51      272.77      4.14 o 
  -7   1   4    14274.58    15484.53    136.38 o 
  -6   1   4      108.15       89.55      1.97 o 
  -5   1   4       51.80       63.99      1.66 o 
  -4   1   4       22.91       26.64      1.28 o 
  -3   1   4     1120.03     1157.10     11.13 o 
  -2   1   4     8270.39     8606.66     84.97 o 
  -1   1   4    10075.47    10336.67     95.29 o 
   0   1   4     1283.77     1372.28     13.03 o 
   1   1   4    14322.40    14428.94    159.86 o 
   2   1   4      272.89      284.43      3.79 o 
   3   1   4      220.65      201.17      3.68 o 
   4   1   4     2982.24     3080.36     30.55 o 
   5   1   4       19.31       20.21      1.52 o 
   6   1   4      539.88      481.40      6.27 o 
   7   1   4     2420.47     2413.82     28.26 o 
   8   1   4       32.03       22.74      2.07 o 
   9   1   4     3196.37     3125.45     35.77 o 
  10   1   4        0.42        5.54      2.69 o 
  11   1   4     1475.72     1458.46     25.58 o 
  12   1   4      483.74      469.89      9.38 o 
  13   1   4      507.58      442.08      7.75 o 
  14   1   4      466.13      442.84      8.31 o 
  15   1   4      444.38      421.40      8.35 o 
  16   1   4      363.43      348.73      7.89 o 
  17   1   4     1179.92     1155.70     16.23 o 
  18   1   4        2.12        3.88      6.53 o 
  19   1   4      445.21      441.64      9.93 o 
  20   1   4       12.43       13.82      6.58 o 
 -23   2   4      171.89      190.69     11.22 o 
 -22   2   4      119.49      119.15      8.49 o 
 -21   2   4      161.06      169.19     12.00 o 
 -20   2   4       66.65       57.56      6.77 o 
 -19   2   4       31.82       37.80      5.50 o 
 -18   2   4      255.59      284.62     16.23 o 
 -17   2   4      104.94      113.07      5.06 o 
 -16   2   4      781.52      786.42     22.99 o 
 -15   2   4     1691.77     1703.87     22.02 o 
 -14   2   4        4.41       25.62      8.31 o 
 -13   2   4     3183.85     3095.96     35.16 o 
 -12   2   4      400.42      379.98      6.27 o 
 -11   2   4     1626.93     1602.33     18.92 o 
 -10   2   4      832.26      844.61     12.45 o 
  -9   2   4      212.04      218.46      3.52 o 
  -8   2   4     4213.02     4532.39     43.18 o 
  -7   2   4     5026.65     5274.46     54.17 o 
  -6   2   4     5911.62     6593.56     62.41 o 
  -5   2   4    12750.61    13359.55    125.61 o 
  -4   2   4     2766.74     3040.53     27.09 o 
  -3   2   4     7580.20     8023.40     75.21 o 
  -2   2   4     1072.32     1051.72     10.58 o 
  -1   2   4     1251.45     1301.62     12.59 o 
   0   2   4     2076.59     2092.69     19.84 o 
   1   2   4     1830.45     1912.62     19.63 o 
   2   2   4     4889.53     5425.97     59.40 o 
   3   2   4     4961.83     5178.45     56.78 o 
   4   2   4      148.87      158.34      3.18 o 
   5   2   4     2824.80     2731.82     30.50 o 
   6   2   4      104.33      107.67      2.74 o 
   7   2   4     2502.86     2469.33     23.75 o 
   8   2   4     1568.37     1554.58     16.37 o 
   9   2   4     1071.23     1057.25     12.51 o 
  10   2   4      678.20      683.13      8.58 o 
  11   2   4      721.19      699.44      9.27 o 
  12   2   4       57.49       58.25      3.70 o 
  13   2   4      939.31      958.08     12.27 o 
  14   2   4       23.18       30.93      3.89 o 
  15   2   4     1358.80     1321.31     16.11 o 
  16   2   4       10.13        6.64      5.04 o 
  17   2   4      126.04      140.32      7.97 o 
  18   2   4      216.20      207.75      8.51 o 
  19   2   4       13.69       10.49      6.97 o 
 -20   3   4      148.16      148.31      9.01 o 
 -19   3   4        4.61        1.32      6.75 o 
 -18   3   4       23.83       25.99      7.17 o 
 -17   3   4       27.59       38.49      6.09 o 
 -16   3   4      654.97      676.97     14.04 o 
 -15   3   4       22.68       22.18      5.26 o 
 -14   3   4      924.01      914.56     15.35 o 
 -13   3   4      179.32      190.87      5.77 o 
 -12   3   4     2097.57     2150.50     27.99 o 
 -11   3   4      144.02      133.22      5.46 o 
 -10   3   4     1757.82     1754.87     26.25 o 
  -9   3   4      191.24      192.91      4.94 o 
  -8   3   4      203.30      195.19      5.36 o 
  -7   3   4      160.43      162.13      4.67 o 
  -6   3   4     3334.45     3459.46     39.44 o 
  -5   3   4      146.97      146.00      3.54 o 
  -4   3   4     5717.26     5968.82     60.77 o 
  -3   3   4       42.32       42.22      2.04 o 
  -2   3   4     3259.22     3416.47     32.72 o 
  -1   3   4       13.25       15.18      2.85 o 
   0   3   4        0.61       -1.79      1.79 o 
   1   3   4       31.42       29.31      2.19 o 
   2   3   4      677.67      675.84      9.48 o 
   3   3   4       14.46       15.74      2.19 o 
   4   3   4     4311.83     4401.95     48.27 o 
   5   3   4        8.80       15.15      2.49 o 
   6   3   4     2176.83     2166.94     21.19 o 
   7   3   4       15.55       14.92      2.54 o 
   8   3   4      376.48      381.47      6.54 o 
   9   3   4        0.98       -0.39      2.94 o 
  10   3   4      391.26      380.70      6.89 o 
  11   3   4       41.45       35.78      3.52 o 
  12   3   4      587.89      586.15     12.45 o 
  13   3   4       73.23       83.15      7.57 o 
  14   3   4      391.97      375.22      9.65 o 
  15   3   4       46.34       51.90      6.55 o 
  16   3   4      315.69      315.79      9.91 o 
  17   3   4        0.19       -2.74      6.71 o 
 -18   4   4      164.15      155.01     15.56 o 
 -17   4   4       23.72       23.61      6.66 o 
 -16   4   4       10.84       15.62      6.03 o 
 -15   4   4       56.64       52.71      6.03 o 
 -14   4   4        0.54        1.34      5.53 o 
 -13   4   4      860.49      869.28     16.36 o 
 -12   4   4      266.17      244.98      7.24 o 
 -11   4   4      831.53      840.54     13.20 o 
 -10   4   4      733.17      727.93     11.91 o 
  -9   4   4       77.55       69.56      4.36 o 
  -8   4   4      194.06      197.21      5.45 o 
  -7   4   4      565.50      548.55      8.86 o 
  -6   4   4      309.14      291.44      6.96 o 
  -5   4   4     1154.93     1179.24     15.12 o 
  -4   4   4        4.06        0.35      3.55 o 
  -3   4   4     2684.85     2751.18     43.05 o 
  -2   4   4      503.58      499.91      9.07 o 
  -1   4   4      250.55      247.74      6.48 o 
   0   4   4      474.58      487.23      7.09 o 
   1   4   4      480.56      494.49      6.62 o 
   2   4   4      971.51      987.96     14.56 o 
   3   4   4      692.74      699.70      9.71 o 
   4   4   4      232.34      226.73      5.33 o 
   5   4   4     1205.02     1241.16     15.36 o 
   6   4   4      233.43      230.77      5.82 o 
   7   4   4      410.05      420.65      9.37 o 
   8   4   4       14.09       20.76      6.52 o 
   9   4   4      433.86      433.08     15.10 o 
  10   4   4      115.22      127.31      9.27 o 
  11   4   4      397.59      395.57     12.07 o 
  12   4   4       51.37       59.87      9.50 o 
  13   4   4      450.69      436.66     16.08 o 
  14   4   4      122.92      132.56     20.70 o 
 -14   5   4       44.94       49.68     17.25 o 
 -13   5   4       82.46       58.86      8.56 o 
 -12   5   4      138.71      177.17     10.21 o 
 -11   5   4      223.01      244.69     10.16 o 
 -10   5   4      309.69      305.72     10.24 o 
  -9   5   4      510.89      504.48     12.00 o 
  -8   5   4      115.79      121.80      7.21 o 
  -7   5   4      262.46      277.65      9.25 o 
  -6   5   4       80.35       83.50      6.56 o 
  -5   5   4        2.16       -6.06      6.06 o 
  -4   5   4       66.22       59.15      6.87 o 
  -3   5   4        3.31       -3.87      6.48 o 
  -2   5   4      297.67      305.43     14.26 o 
  -1   5   4     1388.93     1373.51     25.78 o 
   0   5   4       16.68        9.76      5.54 o 
   1   5   4       71.46       83.85      6.14 o 
   2   5   4      203.31      209.94      8.56 o 
   3   5   4       53.94       58.16      5.89 o 
   4   5   4      275.99      283.26      8.72 o 
   5   5   4       14.75        8.75      5.53 o 
   6   5   4      114.50      113.91     12.42 o 
   7   5   4      167.96      150.59     10.21 o 
   8   5   4        6.94       -1.53     11.73 o 
   9   5   4      189.48      202.86     19.32 o 
  10   5   4      181.74      164.85     12.17 o 
  11   5   4      304.52      305.11     14.91 o 
  -7   6   4        4.67       -4.80      9.92 o 
  -6   6   4      203.89      195.97     10.58 o 
  -5   6   4        0.61       -7.53     10.44 o 
  -4   6   4       58.44       58.07      9.34 o 
  -3   6   4       73.00       57.99     13.17 o 
  -2   6   4      413.35      405.02     27.60 o 
  -1   6   4        0.03       -5.52     16.56 o 
   1   6   4       28.49       46.23     16.56 o 
   2   6   4      244.88      264.26     21.39 o 
   3   6   4       83.94       92.46     17.94 o 
 -23   0   5      345.49      376.04     22.08 o 
 -21   0   5     2032.56     2089.27     61.41 o 
 -19   0   5      470.91      493.68     13.85 o 
 -17   0   5     1664.64     1655.44     23.54 o 
 -15   0   5      101.30      102.87      4.25 o 
 -13   0   5     4605.37     4634.56     61.47 o 
 -11   0   5     3757.22     3880.03     60.48 o 
  -9   0   5     2794.47     2834.87     47.78 o 
  -7   0   5      264.25      345.67      5.46 o 
  -5   0   5    12696.30    13259.58    173.89 o 
  -3   0   5    15510.07    15701.10    237.11 o 
  -1   0   5     5174.36     5458.57     71.53 o 
   1   0   5      733.10      728.56     10.19 o 
   3   0   5      132.58      138.05      2.88 o 
   5   0   5     8147.72     8758.87    127.79 o 
   7   0   5     3225.30     3089.64     46.14 o 
   9   0   5     3040.62     2945.89     44.54 o 
  11   0   5      128.48      124.53      6.26 o 
  13   0   5      693.38      620.55     12.56 o 
  15   0   5      247.44      264.55      9.11 o 
  17   0   5      448.56      479.45     19.37 o 
  19   0   5      374.45      379.59     22.14 o 
 -24   1   5       38.11       44.85     14.49 o 
 -23   1   5       74.48       80.77     11.38 o 
 -22   1   5      303.29      325.94      9.43 o 
 -21   1   5      145.14      155.99      6.80 o 
 -20   1   5     1941.41     1964.69     27.81 o 
 -19   1   5      766.23      727.35     17.38 o 
 -18   1   5      733.28      754.90     19.85 o 
 -17   1   5      126.85      121.98      5.44 o 
 -16   1   5       74.04       87.75      7.63 o 
 -15   1   5      824.44      890.06     12.87 o 
 -14   1   5      993.20      958.54     11.04 o 
 -13   1   5      248.66      240.67      7.33 o 
 -12   1   5     3309.74     3479.04     35.42 o 
 -11   1   5      504.68      561.47     10.53 o 
 -10   1   5     2998.00     2974.95     28.16 o 
  -9   1   5     1068.45     1147.16     11.48 o 
  -8   1   5      579.20      573.08      8.31 o 
  -7   1   5     7242.51     8062.44     82.50 o 
  -6   1   5       42.80       38.30      1.87 o 
  -5   1   5       62.24       45.21      2.28 o 
  -4   1   5      259.00      200.09      5.47 o 
  -3   1   5      272.00      263.49      4.75 o 
  -2   1   5    13059.90    13406.86    123.84 o 
  -1   1   5       63.39       69.30      1.63 o 
   0   1   5     2881.56     2835.67     26.56 o 
   1   1   5     1045.22     1022.68      9.97 o 
   2   1   5      703.90      734.56      7.36 o 
   3   1   5     6494.63     6928.04     64.35 o 
   4   1   5       22.41       16.65      1.77 o 
   5   1   5      218.90      203.85      3.42 o 
   6   1   5     2919.97     2853.49     28.60 o 
   7   1   5        2.40        3.67      1.87 o 
   8   1   5     2752.38     2708.64     27.31 o 
   9   1   5      157.44      153.31      3.52 o 
  10   1   5      548.73      583.46      9.22 o 
  11   1   5      162.91      179.50      4.60 o 
  12   1   5        5.89        6.98      3.17 o 
  13   1   5       99.67      107.55      4.62 o 
  14   1   5      722.17      677.45     10.66 o 
  15   1   5       68.87       82.49      4.98 o 
  16   1   5      265.70      270.74      7.49 o 
  17   1   5        0.76        4.17      5.04 o 
  18   1   5      198.96      195.33      6.97 o 
  19   1   5        1.76       -0.26      5.57 o 
 -23   2   5        0.68       -5.86      9.27 o 
 -22   2   5       76.67       79.00      7.95 o 
 -21   2   5      111.88      112.03      7.95 o 
 -20   2   5       32.18       37.48      6.63 o 
 -19   2   5      485.70      512.96     14.71 o 
 -18   2   5      781.82      749.24     13.42 o 
 -17   2   5       29.65       38.20      5.14 o 
 -16   2   5     1772.41     1785.95     23.83 o 
 -15   2   5        2.29        6.36      3.33 o 
 -14   2   5      692.60      683.88      9.66 o 
 -13   2   5      115.34      119.58      3.81 o 
 -12   2   5        6.87        9.51      4.78 o 
 -11   2   5      689.95      671.25      9.81 o 
 -10   2   5     1302.99     1223.11     13.75 o 
  -9   2   5       80.05       73.06      5.72 o 
  -8   2   5     2641.63     2619.86     25.31 o 
  -7   2   5       89.20      104.87      4.37 o 
  -6   2   5      593.61      515.70      5.74 o 
  -5   2   5       87.54       52.66      3.06 o 
  -4   2   5     2939.43     2939.74     27.94 o 
  -3   2   5     1424.78     1388.93     16.62 o 
  -2   2   5      362.48      395.54      4.63 o 
  -1   2   5      389.33      355.40      4.31 o 
   0   2   5      101.15       80.10      3.07 o 
   1   2   5        4.08       16.10      3.36 o 
   2   2   5     4376.65     4568.23     46.01 o 
   3   2   5       90.23       94.64      2.44 o 
   4   2   5     6585.84     6764.76     67.92 o 
   5   2   5      554.61      596.33      9.01 o 
   6   2   5      442.86      448.64      6.53 o 
   7   2   5     1430.60     1384.42     15.96 o 
   8   2   5      404.24      385.32      6.27 o 
   9   2   5      213.22      194.75      5.35 o 
  10   2   5     1330.87     1273.74     15.23 o 
  11   2   5        5.02        7.86      3.65 o 
  12   2   5     1302.51     1285.19     15.32 o 
  13   2   5      209.77      194.13      5.31 o 
  14   2   5      712.03      710.70     10.30 o 
  15   2   5       83.04       80.76      4.89 o 
  16   2   5        1.40       -5.25      5.25 o 
  17   2   5      249.71      245.97      8.61 o 
  18   2   5        2.61        2.69      6.62 o 
 -21   3   5        9.35       12.83     11.04 o 
 -20   3   5        6.44       -3.31      8.82 o 
 -19   3   5       58.00       56.98      9.50 o 
 -18   3   5       55.18       60.92      6.46 o 
 -17   3   5      919.40      936.39     36.47 o 
 -16   3   5       39.58       37.29      5.60 o 
 -15   3   5     1772.47     1694.62     28.48 o 
 -14   3   5        5.78        3.14      4.19 o 
 -13   3   5      139.11      147.89     11.75 o 
 -12   3   5      297.57      280.82      7.98 o 
 -11   3   5      129.91      107.60      4.52 o 
 -10   3   5      278.23      277.74     11.96 o 
  -9   3   5      593.00      577.55     11.21 o 
  -8   3   5       36.74       35.49      3.64 o 
  -7   3   5     3754.70     3837.67     43.69 o 
  -6   3   5        0.10        4.10      4.22 o 
  -5   3   5     2056.12     2050.88     21.74 o 
  -4   3   5       11.12        5.27      2.11 o 
  -3   3   5      173.57      172.87      4.29 o 
  -2   3   5       13.39       19.48      1.90 o 
  -1   3   5       46.81       39.79      2.38 o 
   0   3   5        7.69        6.55      1.76 o 
   1   3   5     1691.63     1636.64     17.32 o 
   2   3   5      210.06      215.07      4.60 o 
   3   3   5     2947.15     3051.91     31.35 o 
   4   3   5      107.72      104.91      3.42 o 
   5   3   5      652.92      657.80      8.29 o 
   6   3   5        0.74       -1.07      2.52 o 
   7   3   5      156.91      157.41      3.99 o 
   8   3   5      537.78      547.94      7.64 o 
   9   3   5     1977.20     1969.19     20.89 o 
  10   3   5       31.78       30.35      3.82 o 
  11   3   5      211.10      221.29      6.50 o 
  12   3   5       61.53       64.53      4.39 o 
  13   3   5      480.88      475.21      9.56 o 
  14   3   5        5.40        4.29      6.02 o 
  15   3   5      185.64      180.30      8.01 o 
  16   3   5        6.99        0.37      6.71 o 
  17   3   5       20.78        5.37      9.99 o 
 -19   4   5       39.63       35.88     16.56 o 
 -18   4   5      219.48      214.65     14.54 o 
 -17   4   5        0.16       -3.99      6.01 o 
 -16   4   5      504.93      499.69     13.49 o 
 -15   4   5       94.53       90.09      6.49 o 
 -14   4   5      389.89      387.67      9.81 o 
 -13   4   5       60.44       58.61      5.19 o 
 -12   4   5      206.32      194.96      7.90 o 
 -11   4   5       12.37       19.34      4.70 o 
 -10   4   5      476.97      460.31      8.41 o 
  -9   4   5      430.27      423.66      9.26 o 
  -8   4   5      492.53      510.95      8.65 o 
  -7   4   5       14.68       20.32      3.77 o 
  -6   4   5      768.86      780.28     11.01 o 
  -5   4   5      286.76      280.79      8.34 o 
  -4   4   5      624.67      609.62     15.28 o 
  -3   4   5      713.58      717.70     10.29 o 
  -2   4   5       90.24       86.89      3.86 o 
  -1   4   5      126.18      113.18      4.02 o 
   0   4   5      552.90      560.23      7.73 o 
   1   4   5      185.60      179.99      4.49 o 
   2   4   5     1922.84     1942.14     33.79 o 
   3   4   5      132.38      125.64      3.96 o 
   4   4   5      996.80     1036.46     12.61 o 
   5   4   5       50.10       52.39      3.92 o 
   6   4   5       52.69       46.36      4.49 o 
   7   4   5      523.44      527.48      9.42 o 
   8   4   5        3.28       -1.00      4.60 o 
   9   4   5      374.87      393.61     11.50 o 
  10   4   5      340.29      363.94     14.12 o 
  11   4   5       15.59       25.67      7.41 o 
  12   4   5      765.91      814.48     20.73 o 
  13   4   5       10.41       11.40     14.14 o 
  14   4   5      126.60      140.31     11.46 o 
 -15   5   5      128.29      117.30     15.18 o 
 -14   5   5      494.00      510.24     25.13 o 
 -13   5   5       32.48       30.62      6.87 o 
 -12   5   5      524.54      545.00     12.41 o 
 -11   5   5       25.06       11.60      5.78 o 
 -10   5   5      191.66      205.57      7.48 o 
  -9   5   5       82.68       82.80      6.06 o 
  -8   5   5       59.15       56.10      6.67 o 
  -7   5   5      181.69      197.03      7.85 o 
  -6   5   5      105.24      108.12      6.73 o 
  -5   5   5      279.08      293.88      9.37 o 
  -4   5   5       36.58       33.99      5.90 o 
  -3   5   5       25.36       13.34      8.42 o 
  -2   5   5     1176.68     1134.22     26.36 o 
  -1   5   5        8.82       14.26      6.18 o 
   0   5   5      569.82      571.89     11.71 o 
   1   5   5       69.00       74.86      5.94 o 
   2   5   5       91.99       87.18      6.33 o 
   3   5   5      181.08      198.40      7.35 o 
   4   5   5       99.31       92.92      7.79 o 
   5   5   5       42.48       48.93      6.76 o 
   6   5   5      177.17      164.25     10.72 o 
   7   5   5        4.81        6.15      8.55 o 
   8   5   5      376.73      434.18     16.40 o 
   9   5   5       14.75        6.48     15.87 o 
  10   5   5      148.29      168.67     10.19 o 
  11   5   5       40.98       20.70     16.56 o 
  -7   6   5        0.35       -6.21     15.18 o 
  -6   6   5       22.31        6.35      9.72 o 
  -5   6   5       33.41       31.74     13.11 o 
  -4   6   5        2.48       12.51     10.21 o 
  -3   6   5      333.87      342.40     15.75 o 
  -2   6   5       35.34       41.76     15.87 o 
  -1   6   5      471.63      545.09     30.36 o 
   0   6   5        4.55       -1.38     17.25 o 
 -24   0   6      381.42      396.05     22.77 o 
 -22   0   6      455.76      450.56     22.77 o 
 -20   0   6     1631.89     1622.84     48.99 o 
 -18   0   6      432.51      416.02     10.54 o 
 -16   0   6      290.07      319.49     10.76 o 
 -14   0   6     3531.41     3579.71     48.03 o 
 -12   0   6     5914.86     6010.27    109.33 o 
 -10   0   6    13649.31    14852.88    281.76 o 
  -8   0   6     3948.36     4221.44     57.60 o 
  -6   0   6     7997.15     8178.68    107.18 o 
  -4   0   6     7663.93     7792.45     92.79 o 
  -2   0   6     8333.46     8474.06    126.87 o 
   0   0   6      406.08      427.64      6.41 o 
   2   0   6      520.97      496.25      7.49 o 
   4   0   6     7112.98     7044.61    129.10 o 
   6   0   6     5761.39     5521.13     81.14 o 
   8   0   6      914.60      905.13     17.21 o 
  10   0   6        1.07       11.50      4.45 o 
  12   0   6     3395.87     3041.89     46.65 o 
  14   0   6     2314.03     2232.90     35.40 o 
  16   0   6      585.37      566.44     13.13 o 
  18   0   6        6.81       12.31      6.75 o 
 -24   1   6       87.82       69.69     14.49 o 
 -23   1   6       54.22       50.43      9.50 o 
 -22   1   6        3.81       -3.97      6.58 o 
 -21   1   6      493.11      511.57     10.85 o 
 -20   1   6      293.82      325.02      8.96 o 
 -19   1   6      186.75      196.77      6.57 o 
 -18   1   6      462.89      467.68      8.53 o 
 -17   1   6        4.52        4.08      3.40 o 
 -16   1   6      789.45      841.78     27.05 o 
 -15   1   6     3205.90     3170.08     35.92 o 
 -14   1   6       81.44       88.87      4.22 o 
 -13   1   6     2865.91     2891.72     29.75 o 
 -12   1   6        8.09       17.50      1.91 o 
 -11   1   6     1834.37     1852.34     19.38 o 
 -10   1   6     1304.06     1259.98     12.72 o 
  -9   1   6      301.90      331.47      4.16 o 
  -8   1   6     8032.15     8891.28     97.39 o 
  -7   1   6     2776.87     2918.51     35.25 o 
  -6   1   6      908.29      940.16     11.32 o 
  -5   1   6     7523.04     8014.97     82.12 o 
  -4   1   6       57.58       58.92      1.34 o 
  -3   1   6    10375.59    10692.46    105.88 o 
  -2   1   6     2425.33     2376.09     22.37 o 
  -1   1   6     5492.81     5852.82     58.10 o 
   0   1   6     4408.49     4462.36     41.59 o 
   1   1   6       45.61       43.09      1.30 o 
   2   1   6      272.72      227.94      3.33 o 
   3   1   6     7445.03     7612.20     70.58 o 
   4   1   6      191.09      179.45      2.89 o 
   5   1   6     4804.79     4506.59     44.55 o 
   6   1   6       57.26       61.31      2.26 o 
   7   1   6     2903.56     2889.56     29.10 o 
   8   1   6      679.47      674.74      8.15 o 
   9   1   6      152.20      148.57      3.88 o 
  10   1   6     1723.89     1592.89     18.09 o 
  11   1   6      289.91      305.06      5.89 o 
  12   1   6      590.52      544.31      8.19 o 
  13   1   6      807.43      760.37     11.48 o 
  14   1   6       17.21       11.55      3.97 o 
  15   1   6     1006.47      930.20     12.51 o 
  16   1   6      143.63      147.06      5.43 o 
  17   1   6      189.95      190.39      6.97 o 
  18   1   6      217.15      233.01      9.85 o 
  19   1   6       25.63       21.93      9.02 o 
 -23   2   6      114.09      111.89     10.21 o 
 -22   2   6       14.86       29.69      7.15 o 
 -21   2   6       39.50       40.25      7.01 o 
 -20   2   6      133.66      134.53     11.71 o 
 -19   2   6      888.41      905.24     15.49 o 
 -18   2   6       60.80       74.21      8.07 o 
 -17   2   6      824.59      835.05     14.24 o 
 -16   2   6      109.75      101.11      4.89 o 
 -15   2   6      275.82      301.68      6.27 o 
 -14   2   6      244.63      264.77      5.69 o 
 -13   2   6        5.24        6.02      2.80 o 
 -12   2   6      781.66      750.46     15.34 o 
 -11   2   6     1620.59     1623.98     17.74 o 
 -10   2   6      813.09      844.30     18.47 o 
  -9   2   6     1063.97      990.70     11.34 o 
  -8   2   6      419.55      443.37      6.29 o 
  -7   2   6     2604.52     2570.59     26.99 o 
  -6   2   6     1044.69     1063.14     12.82 o 
  -5   2   6     4529.43     4906.00     55.05 o 
  -4   2   6     3395.52     3503.25     39.21 o 
  -3   2   6     3783.12     4096.76     41.83 o 
  -2   2   6      461.99      426.67      5.76 o 
  -1   2   6     2537.60     2482.26     25.22 o 
   0   2   6       67.12       82.40      1.93 o 
   1   2   6     4951.54     4935.36     46.08 o 
   2   2   6       24.69       20.33      1.70 o 
   3   2   6      438.15      352.62      5.47 o 
   4   2   6     1069.60     1059.02     11.44 o 
   5   2   6       72.64       80.49      4.06 o 
   6   2   6     1984.70     1988.34     22.20 o 
   7   2   6     1058.96     1035.71     12.57 o 
   8   2   6       48.22       47.42      3.13 o 
   9   2   6     1515.23     1453.37     22.93 o 
  10   2   6       19.84       22.82      3.80 o 
  11   2   6     1194.92     1103.92     14.97 o 
  12   2   6      134.62      147.44      5.27 o 
  13   2   6      120.25      109.59      5.07 o 
  14   2   6      389.38      366.34      8.90 o 
  15   2   6       82.30       91.35      5.25 o 
  16   2   6       59.04       53.38      5.17 o 
  17   2   6      190.16      174.11      8.99 o 
  18   2   6        0.35       10.65     16.56 o 
 -21   3   6        5.91       12.06      7.43 o 
 -20   3   6      240.09      233.83     11.71 o 
 -19   3   6      119.52      122.02      7.45 o 
 -18   3   6      489.87      460.27     11.31 o 
 -17   3   6       39.29       37.77      6.00 o 
 -16   3   6      899.06      876.00     29.70 o 
 -15   3   6       12.42        7.10      5.04 o 
 -14   3   6       29.92       31.83      4.25 o 
 -13   3   6        6.18        5.87      3.85 o 
 -12   3   6      232.93      229.01      6.48 o 
 -11   3   6      295.89      345.43     15.39 o 
 -10   3   6     4800.64     4737.33     53.58 o 
  -9   3   6      345.17      383.62      7.92 o 
  -8   3   6     4051.19     3989.02     45.36 o 
  -7   3   6      296.80      310.12      8.13 o 
  -6   3   6     2713.12     2694.58     31.14 o 
  -5   3   6      355.43      365.23      9.75 o 
  -4   3   6      571.83      585.74      7.42 o 
  -3   3   6      212.75      197.00      4.65 o 
  -2   3   6     3833.21     3899.49     40.75 o 
  -1   3   6      181.39      189.21      5.56 o 
   0   3   6     4443.24     4409.33     44.38 o 
   1   3   6      105.56      102.28      2.99 o 
   2   3   6     1686.63     1665.94     17.63 o 
   3   3   6        5.94        5.39      2.78 o 
   4   3   6     1198.86     1190.98     13.29 o 
   5   3   6      119.73      131.23      3.64 o 
   6   3   6      141.94      150.75      5.09 o 
   7   3   6      114.71      108.53      4.88 o 
   8   3   6     3151.17     3216.23     32.88 o 
   9   3   6        9.20       14.01      3.46 o 
  10   3   6      979.68      967.51     12.47 o 
  11   3   6       40.49       43.15      4.27 o 
  12   3   6     1059.96     1045.68     13.58 o 
  13   3   6       41.27       35.50      5.35 o 
  14   3   6       51.88       54.03      7.27 o 
  15   3   6       94.14       88.11      7.40 o 
  16   3   6       61.63       57.88      8.35 o 
  17   3   6       40.89       29.67     15.18 o 
 -19   4   6      209.68      200.10     20.70 o 
 -18   4   6        1.38       -0.18      6.42 o 
 -17   4   6      477.32      486.04     11.65 o 
 -16   4   6      124.27      107.70      6.89 o 
 -15   4   6      835.47      829.25     19.89 o 
 -14   4   6      297.73      266.45      7.70 o 
 -13   4   6      145.81      129.25      6.03 o 
 -12   4   6      353.85      363.09      9.99 o 
 -11   4   6      779.62      766.40     13.94 o 
 -10   4   6        5.48       12.39      4.00 o 
  -9   4   6     1106.00     1149.94     15.24 o 
  -8   4   6      307.49      305.17      6.75 o 
  -7   4   6      639.16      626.71      9.69 o 
  -6   4   6      297.04      277.66      6.94 o 
  -5   4   6      422.93      420.82      9.41 o 
  -4   4   6     1182.27     1158.35     17.40 o 
  -3   4   6       11.83       12.36      3.53 o 
  -2   4   6        5.47        3.43      3.59 o 
  -1   4   6     1073.34     1090.66     14.13 o 
   0   4   6       13.22        8.98      3.32 o 
   1   4   6     2381.63     2374.63     25.78 o 
   2   4   6       37.68       37.05      3.63 o 
   3   4   6      359.96      361.39      6.89 o 
   4   4   6       89.19       91.08      3.99 o 
   5   4   6      144.77      141.56      5.21 o 
   6   4   6      744.06      757.89     10.66 o 
   7   4   6      631.06      633.64      9.65 o 
   8   4   6       78.14       67.85      5.09 o 
   9   4   6      501.37      516.69     10.13 o 
  10   4   6       51.32       42.99      8.74 o 
  11   4   6      468.76      465.86     16.08 o 
  12   4   6       12.76       36.94      9.50 o 
  13   4   6       31.81       37.24     25.87 o 
 -15   5   6      389.15      384.32     22.08 o 
 -14   5   6      297.85      266.23      9.56 o 
 -13   5   6      659.68      674.82     24.63 o 
 -12   5   6        5.26        9.23      6.01 o 
 -11   5   6      156.28      171.61      7.31 o 
 -10   5   6      208.59      206.78      6.79 o 
  -9   5   6       21.13       17.20      4.98 o 
  -8   5   6      157.38      171.58      8.19 o 
  -7   5   6      371.70      372.06      9.02 o 
  -6   5   6       93.19       97.13      5.84 o 
  -5   5   6      589.74      592.84     11.12 o 
  -4   5   6        6.39        5.31      5.66 o 
  -3   5   6      325.91      321.59     16.03 o 
  -2   5   6        5.36        6.81      6.77 o 
  -1   5   6      725.13      680.24     18.72 o 
   0   5   6      252.63      251.64     11.94 o 
   1   5   6        1.09       -2.35      6.29 o 
   2   5   6      191.93      203.78     10.19 o 
   3   5   6     1073.36     1088.47     20.62 o 
   4   5   6        0.07        4.42      9.06 o 
   5   5   6      318.51      351.89     23.46 o 
   6   5   6       29.21       17.89      7.04 o 
   7   5   6      158.24      171.30     12.26 o 
   8   5   6      212.95      215.69     10.99 o 
   9   5   6      102.59      116.89      9.70 o 
  10   5   6       75.11      104.63     11.40 o 
  -6   6   6      212.23      219.29     15.87 o 
  -5   6   6       24.37       29.00      9.92 o 
  -4   6   6      248.70      256.67     17.25 o 
  -3   6   6       11.34        0.64     10.72 o 
  -2   6   6        6.23      -10.35     17.25 o 
  -1   6   6        5.43       -2.07     17.94 o 
   0   6   6        3.56       -1.38     17.94 o 
   1   6   6        1.69       -9.66     16.56 o 
 -23   0   7      659.30      672.73     27.60 o 
 -21   0   7       45.07       42.78     11.04 o 
 -19   0   7      719.98      718.96     24.84 o 
 -17   0   7     2341.60     2304.49     37.57 o 
 -15   0   7     1699.94     1672.78     23.50 o 
 -13   0   7     1195.49     1107.09     18.12 o 
 -11   0   7      103.81      104.38      4.88 o 
  -9   0   7     4797.97     5013.53     65.96 o 
  -7   0   7     3377.07     3338.68     40.24 o 
  -5   0   7     9275.84     9734.87    115.78 o 
  -3   0   7     5171.74     5327.88     69.95 o 
  -1   0   7     3438.59     3489.44     46.24 o 
   1   0   7     2924.73     2860.31     58.06 o 
   3   0   7     5017.78     5022.23     66.39 o 
   5   0   7     2295.33     2333.66     35.40 o 
   7   0   7      309.99      296.71      7.17 o 
   9   0   7      131.66      153.89      5.81 o 
  11   0   7     2438.09     2299.57     35.80 o 
  13   0   7      503.54      544.55     11.94 o 
  15   0   7      299.55      301.70     12.73 o 
  17   0   7      157.48      195.20     12.83 o 
 -24   1   7      555.85      548.47     18.29 o 
 -23   1   7        3.27       -2.56      8.53 o 
 -22   1   7       93.40      121.32      7.69 o 
 -21   1   7       85.34       97.59      5.90 o 
 -20   1   7      393.33      412.57      9.04 o 
 -19   1   7      141.63      148.32      5.32 o 
 -18   1   7       89.80       93.63      4.26 o 
 -17   1   7       16.89       35.56      5.87 o 
 -16   1   7     2788.76     2777.17     31.75 o 
 -15   1   7       10.18       18.93      5.11 o 
 -14   1   7      982.60     1005.34     12.65 o 
 -13   1   7      814.26      784.46     10.22 o 
 -12   1   7       41.86       53.78      3.49 o 
 -11   1   7     1466.12     1470.56     14.77 o 
 -10   1   7      638.12      650.97      8.70 o 
  -9   1   7       43.05       33.42      4.44 o 
  -8   1   7     1833.52     1680.07     22.61 o 
  -7   1   7      441.06      536.98      6.38 o 
  -6   1   7     5961.09     6244.27     70.01 o 
  -5   1   7      807.04      845.55      8.06 o 
  -4   1   7     2309.61     2283.45     19.52 o 
  -3   1   7      245.11      205.04      2.87 o 
  -2   1   7       12.59       22.38      1.37 o 
  -1   1   7     3716.72     3897.47     52.37 o 
   0   1   7     7168.83     7607.31     70.73 o 
   1   1   7     1320.70     1368.92     14.14 o 
   2   1   7     8908.14     9380.40     93.05 o 
   3   1   7       29.80       30.30      1.52 o 
   4   1   7     1264.99     1088.10     11.57 o 
   5   1   7     1343.08     1386.39     14.57 o 
   6   1   7      165.30      156.29      6.70 o 
   7   1   7      346.51      359.63      5.77 o 
   8   1   7      359.57      339.07      5.72 o 
   9   1   7     1324.19     1251.84     14.58 o 
  10   1   7     1416.11     1369.84     15.92 o 
  11   1   7      157.31      153.01      4.54 o 
  12   1   7      380.94      418.84      7.25 o 
  13   1   7       15.01       18.88      3.89 o 
  14   1   7      850.11      821.86     11.28 o 
  15   1   7       35.75       41.77      4.70 o 
  16   1   7       74.70       71.42      5.11 o 
  17   1   7      134.55      135.62      5.97 o 
  18   1   7      212.28      220.80     10.34 o 
  19   1   7        4.56        2.09      8.74 o 
 -24   2   7      313.98      344.99     22.08 o 
 -23   2   7      463.38      485.75     24.15 o 
 -22   2   7      683.62      692.79     19.50 o 
 -21   2   7        6.94       24.56      8.53 o 
 -20   2   7      327.19      344.18      9.74 o 
 -19   2   7       17.43       13.24      9.95 o 
 -18   2   7     1053.94     1061.19     17.38 o 
 -17   2   7      624.05      615.25     10.81 o 
 -16   2   7        7.36        7.69      4.03 o 
 -15   2   7     1134.30     1144.00     16.08 o 
 -14   2   7      838.23      904.69     13.24 o 
 -13   2   7      224.56      256.83     21.71 o 
 -12   2   7     2783.42     2765.98     29.40 o 
 -11   2   7       15.18        7.77      2.56 o 
 -10   2   7     3129.13     3154.51     33.06 o 
  -9   2   7      228.33      237.54      4.22 o 
  -8   2   7      834.78      819.57     10.46 o 
  -7   2   7      802.09      720.65      9.51 o 
  -6   2   7       60.68       43.14      4.01 o 
  -5   2   7     3336.00     3454.19     32.79 o 
  -4   2   7     1228.60     1203.55     12.00 o 
  -3   2   7      101.84      113.02      2.36 o 
  -2   2   7     4964.90     4892.49     48.75 o 
  -1   2   7      138.33      132.10      3.23 o 
   0   2   7     6391.10     6617.95     61.64 o 
   1   2   7       76.72       52.22      1.92 o 
   2   2   7       35.60       48.05      1.95 o 
   3   2   7      453.62      429.81      5.59 o 
   4   2   7      504.18      509.23      6.08 o 
   5   2   7      352.71      323.59      6.64 o 
   6   2   7     3114.57     3078.14     31.10 o 
   7   2   7        0.16        0.52      2.51 o 
   8   2   7      338.19      380.38     11.04 o 
   9   2   7      888.24      794.52     11.46 o 
  10   2   7      232.79      244.77     10.92 o 
  11   2   7      235.73      227.18      6.34 o 
  12   2   7       16.92        9.92      4.28 o 
  13   2   7        5.42       12.91      4.63 o 
  14   2   7      186.45      190.49      6.56 o 
  15   2   7        7.64       17.52      5.32 o 
  16   2   7      216.93      205.92      7.18 o 
  17   2   7       23.45       19.65      7.97 o 
 -21   3   7      587.91      581.05     17.97 o 
 -20   3   7        5.40       10.03      7.61 o 
 -19   3   7      658.83      649.47     20.61 o 
 -18   3   7       41.71       37.51      5.80 o 
 -17   3   7      164.92      167.40      6.77 o 
 -16   3   7       74.48       78.83      5.18 o 
 -15   3   7      282.26      273.71      7.35 o 
 -14   3   7       13.52       10.31      4.08 o 
 -13   3   7     1158.62     1098.72     18.19 o 
 -12   3   7        5.53       13.28      3.53 o 
 -11   3   7     2052.67     2075.98     24.72 o 
 -10   3   7        4.32        3.96      3.29 o 
  -9   3   7      695.45      682.38      9.74 o 
  -8   3   7       83.83       78.95      3.91 o 
  -7   3   7      588.20      556.33      8.44 o 
  -6   3   7      277.30      272.48      9.46 o 
  -5   3   7     3198.25     3231.33     37.02 o 
  -4   3   7       68.23       71.64      3.65 o 
  -3   3   7     1627.59     1583.59     17.17 o 
  -2   3   7       27.44       27.73      2.99 o 
  -1   3   7     1743.73     1740.67     18.30 o 
   0   3   7      177.95      183.21      4.41 o 
   1   3   7     1048.51     1041.49     12.21 o 
   2   3   7        0.87       -0.56      2.38 o 
   3   3   7       57.66       55.64      2.59 o 
   4   3   7        0.52       -1.54      2.53 o 
   5   3   7     1312.49     1316.31     15.62 o 
   6   3   7       16.37       23.64      3.27 o 
   7   3   7     2105.61     2122.93     31.09 o 
   8   3   7        1.15        6.20      3.72 o 
   9   3   7     1044.33     1073.48     14.74 o 
  10   3   7       67.92       58.16      4.32 o 
  11   3   7        3.90        4.95      4.27 o 
  12   3   7      148.84      153.70      5.58 o 
  13   3   7      612.63      618.99     10.20 o 
  14   3   7        4.27        5.20      6.45 o 
  15   3   7       86.53       83.26      7.58 o 
  16   3   7        3.03       -3.79     10.25 o 
 -19   4   7       50.63       59.34     17.94 o 
 -18   4   7      130.80      123.39      7.85 o 
 -17   4   7      459.48      466.86     17.43 o 
 -16   4   7       32.41       33.06      6.31 o 
 -15   4   7       94.20       89.40      6.02 o 
 -14   4   7        4.99        1.18      5.02 o 
 -13   4   7      213.85      196.25      6.74 o 
 -12   4   7      456.71      462.17      9.29 o 
 -11   4   7       40.80       40.31      4.54 o 
 -10   4   7     1077.66     1060.25     17.02 o 
  -9   4   7       44.73       47.17      4.14 o 
  -8   4   7      372.17      348.35      7.30 o 
  -7   4   7      101.51      102.45      4.52 o 
  -6   4   7      151.05      139.86      4.76 o 
  -5   4   7     1104.47     1091.58     14.35 o 
  -4   4   7      119.27      116.18      4.50 o 
  -3   4   7       47.53       52.58      3.97 o 
  -2   4   7     1479.70     1467.48     18.25 o 
  -1   4   7       10.28        6.88      3.60 o 
   0   4   7     1083.91     1103.55     14.32 o 
   1   4   7       48.25       41.04      4.78 o 
   2   4   7       20.34       28.71      4.88 o 
   3   4   7      172.31      165.09      5.32 o 
   4   4   7      136.38      137.42      5.20 o 
   5   4   7      483.86      505.12      8.42 o 
   6   4   7      786.64      804.35     11.25 o 
   7   4   7        9.09        7.23      4.30 o 
   8   4   7       55.50       70.80      4.96 o 
   9   4   7        6.48        8.56      5.68 o 
  10   4   7      172.34      175.96     11.06 o 
  11   4   7      207.79      217.63     11.95 o 
  12   4   7        0.25       -9.27      9.27 o 
  13   4   7       84.66      101.43     15.87 o 
 -15   5   7       24.82       11.73     13.11 o 
 -14   5   7       39.86       37.83      6.67 o 
 -13   5   7       14.02       10.92      6.30 o 
 -12   5   7       22.34       19.82      5.99 o 
 -11   5   7       32.15       37.29      5.48 o 
 -10   5   7       63.71       65.95      5.68 o 
  -9   5   7      278.16      270.53      7.55 o 
  -8   5   7      400.84      402.68      8.79 o 
  -7   5   7        3.52        5.94      4.85 o 
  -6   5   7      496.03      522.82      9.65 o 
  -5   5   7      331.58      322.24      7.93 o 
  -4   5   7      197.20      207.59      6.89 o 
  -3   5   7      145.20      152.23      6.38 o 
  -2   5   7      100.96       95.29      6.53 o 
  -1   5   7      304.56      306.14     11.67 o 
   0   5   7      709.15      699.13     16.33 o 
   1   5   7        0.95       -3.69      7.09 o 
   2   5   7      569.18      604.40     15.00 o 
   3   5   7       69.50       67.73      7.39 o 
   4   5   7      579.73      607.90     14.72 o 
   5   5   7      103.06       89.01     17.25 o 
   6   5   7       41.24       53.82     16.56 o 
   7   5   7      165.11      170.28      9.68 o 
   8   5   7        2.20        6.64      8.15 o 
   9   5   7       72.07       88.61     10.90 o 
  -5   6   7      346.27      366.60     14.83 o 
  -4   6   7       17.92        9.19     15.52 o 
  -3   6   7       49.35       37.52     14.83 o 
  -2   6   7       39.47       18.10     10.08 o 
  -1   6   7       65.26       54.51     17.94 o 
   0   6   7        7.61       -4.14     17.94 o 
 -24   0   8      266.25      244.25     17.25 o 
 -22   0   8       46.49       46.23     11.73 o 
 -20   0   8     1415.12     1397.91     42.78 o 
 -18   0   8     2620.74     2587.55     54.72 o 
 -16   0   8     1330.19     1327.32     29.81 o 
 -14   0   8     1018.47     1019.88     24.70 o 
 -12   0   8     1262.13     1324.65     18.52 o 
 -10   0   8     8360.44     8885.44    116.79 o 
  -8   0   8    13838.80    14534.26    173.03 o 
  -6   0   8     1110.14     1163.16     17.54 o 
  -4   0   8      357.47      444.78     12.79 o 
  -2   0   8      957.50      824.40     11.60 o 
   0   0   8     9487.96     9764.66    205.36 o 
   2   0   8    11720.28    11820.50    231.95 o 
   4   0   8     1325.17     1383.80     19.32 o 
   6   0   8      355.54      370.79      8.09 o 
   8   0   8     2830.52     2782.30     42.30 o 
  10   0   8     2472.58     2452.46     38.16 o 
  12   0   8      721.96      691.41     13.79 o 
  14   0   8        0.52       -2.63      5.70 o 
  16   0   8      564.27      580.92     13.87 o 
  18   0   8       68.00       63.86     13.80 o 
 -24   1   8      104.59       94.53     15.18 o 
 -23   1   8       60.74       57.10      9.50 o 
 -22   1   8      654.29      669.40     18.52 o 
 -21   1   8        3.82        2.32      5.78 o 
 -20   1   8      189.83      202.92     12.98 o 
 -19   1   8      370.20      393.34     14.69 o 
 -18   1   8      218.33      226.14      6.57 o 
 -17   1   8     1307.22     1350.75     17.40 o 
 -16   1   8       23.35       30.63      3.35 o 
 -15   1   8     1887.04     1873.85     22.04 o 
 -14   1   8     1696.91     1689.65     19.93 o 
 -13   1   8      880.90      900.06     11.46 o 
 -12   1   8      732.09      734.60     11.43 o 
 -11   1   8     3805.11     3845.57     36.81 o 
 -10   1   8      467.35      481.35      6.24 o 
  -9   1   8     4658.21     4730.73     48.70 o 
  -8   1   8        8.97        5.24      1.56 o 
  -7   1   8     4114.99     4191.35     43.32 o 
  -6   1   8     1214.08     1229.70     11.55 o 
  -5   1   8      369.62      324.15      3.36 o 
  -4   1   8      515.62      449.91      4.60 o 
  -3   1   8     1064.08     1072.07     11.32 o 
  -2   1   8     2113.51     2177.30     20.61 o 
  -1   1   8      642.77      535.94      5.70 o 
   0   1   8        1.27        1.04      1.31 o 
   1   1   8     7098.30     7129.92     66.39 o 
   2   1   8       17.72       12.50      1.47 o 
   3   1   8     3840.22     3738.91     37.11 o 
   4   1   8     1965.67     1913.53     19.57 o 
   5   1   8       74.40       74.51      3.22 o 
   6   1   8      159.79      142.85      3.63 o 
   7   1   8      476.47      484.75      7.02 o 
   8   1   8      180.54      187.50      9.18 o 
   9   1   8     2372.63     2125.39     25.93 o 
  10   1   8       48.70       40.15      3.44 o 
  11   1   8     1500.44     1457.90     17.05 o 
  12   1   8      159.06      153.76      4.90 o 
  13   1   8      190.65      173.30      5.26 o 
  14   1   8      389.37      397.07      9.31 o 
  15   1   8       51.85       48.67      4.94 o 
  16   1   8       79.08       81.19      5.59 o 
  17   1   8      251.94      258.67      7.25 o 
  18   1   8       67.40       93.27     19.66 o 
 -23   2   8      225.95      232.62     11.68 o 
 -22   2   8       26.14       31.73      9.66 o 
 -21   2   8      107.21      105.53      9.23 o 
 -20   2   8       10.25       12.23      6.47 o 
 -19   2   8      455.70      459.65     12.85 o 
 -18   2   8      742.22      747.63     12.39 o 
 -17   2   8      106.57       97.21      5.77 o 
 -16   2   8      274.59      263.11      8.73 o 
 -15   2   8      874.85      874.91     15.10 o 
 -14   2   8        5.31       15.59      5.20 o 
 -13   2   8     3281.56     3153.02     36.26 o 
 -12   2   8        1.35       -0.12      2.80 o 
 -11   2   8     2234.25     2158.09     25.29 o 
 -10   2   8      563.59      539.38      7.89 o 
  -9   2   8       19.19        8.74      2.71 o 
  -8   2   8      988.19      940.07     11.86 o 
  -7   2   8     2030.11     2023.71     23.50 o 
  -6   2   8     3132.56     3226.10     36.69 o 
  -5   2   8     3332.94     3195.09     30.46 o 
  -4   2   8       71.42       68.09      2.26 o 
  -3   2   8     7630.50     7576.83     75.10 o 
  -2   2   8     1031.96     1045.31     10.45 o 
  -1   2   8      717.55      671.77      7.13 o 
   0   2   8     2501.95     2479.14     23.65 o 
   1   2   8       32.61       48.24      1.95 o 
   2   2   8     1387.46     1386.48     13.79 o 
   3   2   8      740.05      697.04      7.70 o 
   4   2   8      233.07      238.13      4.35 o 
   5   2   8     4484.60     4370.30     43.54 o 
   6   2   8       61.02       61.67      3.04 o 
   7   2   8     1533.34     1414.34     15.36 o 
   8   2   8     1058.40     1079.73     15.29 o 
   9   2   8      586.67      564.83      8.39 o 
  10   2   8     1100.25     1032.33     13.03 o 
  11   2   8        5.12       12.46      3.92 o 
  12   2   8      420.08      385.43      7.62 o 
  13   2   8      551.75      512.27      9.77 o 
  14   2   8       23.94       20.61      5.37 o 
  15   2   8     1000.38     1000.61     15.08 o 
  16   2   8        5.19        2.00      5.78 o 
  17   2   8      228.98      244.25     15.87 o 
 -22   3   8      412.12      431.93     22.08 o 
 -21   3   8        0.80       -0.88      8.01 o 
 -20   3   8      458.88      470.78     15.64 o 
 -19   3   8       20.47       23.26      6.07 o 
 -18   3   8       79.61       75.81      7.67 o 
 -17   3   8        0.11        0.99      4.80 o 
 -16   3   8      296.78      303.56      7.82 o 
 -15   3   8        5.81       -0.65      4.26 o 
 -14   3   8     1940.23     1863.46     30.28 o 
 -13   3   8        1.44        3.44      3.64 o 
 -12   3   8      469.89      506.32      8.53 o 
 -11   3   8       16.57        9.37      3.39 o 
 -10   3   8      296.89      290.27      6.23 o 
  -9   3   8       27.59       25.80      3.27 o 
  -8   3   8      286.17      274.45      6.81 o 
  -7   3   8       15.70       17.78      3.45 o 
  -6   3   8     2863.88     2849.33     32.93 o 
  -5   3   8       93.08      103.38      3.70 o 
  -4   3   8     3216.23     3114.14     35.75 o 
  -3   3   8        8.61        8.69      3.19 o 
  -2   3   8     2055.96     1961.09     20.53 o 
  -1   3   8        7.11        9.11      2.36 o 
   0   3   8       18.53       15.18      2.38 o 
   1   3   8       24.85       26.93      2.63 o 
   2   3   8      596.24      608.00      7.74 o 
   3   3   8       98.07       95.27      3.30 o 
   4   3   8     2064.78     2043.08     22.97 o 
   5   3   8      132.25      124.57      3.92 o 
   6   3   8     2191.94     2168.09     24.66 o 
   7   3   8        0.47        1.06      3.56 o 
   8   3   8     1299.99     1243.04     16.51 o 
   9   3   8        0.39       -0.78      4.30 o 
  10   3   8      139.01      130.78      5.57 o 
  11   3   8        2.39        1.03      4.85 o 
  12   3   8      667.87      641.08     12.01 o 
  13   3   8       68.93       71.42      5.42 o 
  14   3   8      655.29      629.84     13.53 o 
  15   3   8      151.53      150.54     14.49 o 
 -19   4   8       51.55       46.23     16.56 o 
 -18   4   8      179.23      201.65      9.41 o 
 -17   4   8        0.43       -4.85      6.34 o 
 -16   4   8       56.08       65.12      5.96 o 
 -15   4   8      406.14      404.73     15.90 o 
 -14   4   8       66.31       55.70      5.55 o 
 -13   4   8     1773.00     1666.26     28.70 o 
 -12   4   8      249.62      240.89      6.73 o 
 -11   4   8      539.18      530.94      9.93 o 
 -10   4   8      213.49      213.40      6.12 o 
  -9   4   8       32.83       32.33      4.29 o 
  -8   4   8      666.08      664.54     15.80 o 
  -7   4   8      905.88      896.06     12.45 o 
  -6   4   8       18.62       15.60      3.81 o 
  -5   4   8      633.70      642.01      9.84 o 
  -4   4   8        3.53        0.24      3.74 o 
  -3   4   8     2214.43     2214.52     26.43 o 
  -2   4   8      101.01       97.58      4.41 o 
  -1   4   8      135.93      131.10      4.75 o 
   0   4   8      687.01      666.26      9.99 o 
   1   4   8       10.48       11.22      3.78 o 
   2   4   8      280.82      281.27      6.40 o 
   3   4   8      254.17      260.83      7.83 o 
   4   4   8      287.07      290.05      7.37 o 
   5   4   8     1581.52     1636.07     21.40 o 
   6   4   8        1.21        3.65      4.92 o 
   7   4   8      143.64      148.13      5.41 o 
   8   4   8      434.19      448.42      8.62 o 
   9   4   8       60.49       59.92      5.63 o 
  10   4   8      147.57      159.63      9.02 o 
  11   4   8       53.89       48.44      8.35 o 
  12   4   8       37.88       32.56     10.21 o 
 -15   5   8      235.13      251.15     17.94 o 
 -14   5   8      174.84      180.55      9.07 o 
 -13   5   8        0.51        1.17      6.01 o 
 -12   5   8      165.65      186.14      6.95 o 
 -11   5   8      367.08      380.50      9.02 o 
 -10   5   8      147.58      161.82      6.57 o 
  -9   5   8      701.33      712.43     11.91 o 
  -8   5   8       40.86       36.26      5.26 o 
  -7   5   8      229.48      243.61      8.90 o 
  -6   5   8       36.57       41.98      5.07 o 
  -5   5   8        5.23        6.28      4.87 o 
  -4   5   8      227.60      240.02      6.73 o 
  -3   5   8       16.05       14.36      4.75 o 
  -2   5   8      148.91      147.96      6.79 o 
  -1   5   8      413.20      420.56      9.62 o 
   0   5   8        0.43       -1.67      5.94 o 
   1   5   8      100.05      109.58      8.60 o 
   2   5   8        7.88        9.91      9.06 o 
   3   5   8      250.02      253.27     12.38 o 
   4   5   8      135.61      158.24      8.64 o 
   5   5   8       41.98       40.61      9.94 o 
   6   5   8       82.63       84.18     17.25 o 
   7   5   8        3.25       17.02     17.25 o 
   8   5   8        9.68       30.29     13.81 o 
   9   5   8      194.30      232.60     13.15 o 
  -4   6   8       64.61       52.80     12.76 o 
  -3   6   8        3.47       -3.10      9.50 o 
  -2   6   8      128.36      127.46     11.94 o 
  -1   6   8       28.99       34.50     17.94 o 
 -25   0   9       58.37       53.13     13.80 o 
 -23   0   9      302.76      328.43     19.32 o 
 -21   0   9      803.01      777.61     27.60 o 
 -19   0   9     1633.34     1589.10     35.62 o 
 -17   0   9       53.44       53.51     16.90 o 
 -15   0   9      754.71      751.43     12.85 o 
 -13   0   9     1070.97      980.50     20.91 o 
 -11   0   9     1651.80     1491.64     18.74 o 
  -9   0   9     6911.18     7427.52     88.72 o 
  -7   0   9       23.28       20.43      1.89 o 
  -5   0   9     1709.24     1744.90     21.42 o 
  -3   0   9    23868.94    25224.81    370.58 o 
  -1   0   9     9800.86    10335.51    210.73 o 
   1   0   9      267.58      176.52      4.39 o 
   3   0   9      522.81      486.99      8.02 o 
   5   0   9     4181.18     4090.42     60.99 o 
   7   0   9     3685.05     3709.99     55.80 o 
   9   0   9      755.62      804.41     16.61 o 
  11   0   9     1225.00     1079.80     19.07 o 
  13   0   9      124.19      107.39      6.90 o 
  15   0   9      895.46      890.79     17.87 o 
  17   0   9      165.12      162.72     11.74 o 
 -24   1   9      147.33      173.19     16.56 o 
 -23   1   9      196.19      184.92     15.87 o 
 -22   1   9      317.95      321.22     18.63 o 
 -21   1   9       64.41       67.56      5.91 o 
 -20   1   9     1390.19     1417.66     19.23 o 
 -19   1   9      399.15      388.13      8.66 o 
 -18   1   9      635.29      642.18      9.86 o 
 -17   1   9       84.22       95.40      5.48 o 
 -16   1   9       71.29       70.16      4.42 o 
 -15   1   9      564.38      573.54     12.47 o 
 -14   1   9      767.82      783.59     13.11 o 
 -13   1   9      276.80      287.45      5.34 o 
 -12   1   9     4684.51     4781.62     49.57 o 
 -11   1   9      454.76      499.27      6.66 o 
 -10   1   9     2443.14     2384.69     25.26 o 
  -9   1   9     1214.92     1190.37     13.14 o 
  -8   1   9     1596.36     1558.49     17.73 o 
  -7   1   9     2634.26     2771.15     25.38 o 
  -6   1   9        5.44        3.50      1.22 o 
  -5   1   9     1541.06     1525.99     14.10 o 
  -4   1   9     5535.45     5616.48     52.33 o 
  -3   1   9      410.69      404.64      4.61 o 
  -2   1   9     1639.88     1431.80     13.95 o 
  -1   1   9      704.72      781.66      8.06 o 
   0   1   9     2016.27     1946.32     18.70 o 
   1   1   9      738.86      780.76      8.18 o 
   2   1   9      279.72      248.68      3.77 o 
   3   1   9     3579.21     3466.70     34.59 o 
   4   1   9      348.60      357.34      5.17 o 
   5   1   9      189.42      194.66      4.04 o 
   6   1   9     1853.79     1799.90     20.02 o 
   7   1   9       18.53       23.13      2.98 o 
   8   1   9      894.85      874.82     15.47 o 
   9   1   9       82.73      105.16      4.07 o 
  10   1   9       37.02       64.05      7.39 o 
  11   1   9      560.85      522.46      8.34 o 
  12   1   9        5.12        6.07      3.98 o 
  13   1   9      220.90      203.13      5.79 o 
  14   1   9      258.13      254.95      6.65 o 
  15   1   9       42.70       40.32      5.09 o 
  16   1   9       68.94       65.65      5.59 o 
  17   1   9       45.15       64.64      9.99 o 
 -23   2   9      153.67      155.25     15.18 o 
 -22   2   9       55.18       43.47     12.42 o 
 -21   2   9        9.87        2.35      8.55 o 
 -20   2   9       87.82       85.52      7.75 o 
 -19   2   9      485.65      477.24     15.23 o 
 -18   2   9      366.85      364.04      9.30 o 
 -17   2   9       68.26       85.76      9.50 o 
 -16   2   9     1080.62     1054.45     15.31 o 
 -15   2   9      186.40      158.72      5.19 o 
 -14   2   9     1217.72     1247.59     15.78 o 
 -13   2   9      359.92      386.62      7.01 o 
 -12   2   9      138.96      120.24      4.05 o 
 -11   2   9      897.90      861.82     14.10 o 
 -10   2   9      512.85      549.46      7.96 o 
  -9   2   9      142.33      142.56      6.57 o 
  -8   2   9     5462.19     5396.29     60.52 o 
  -7   2   9      300.37      259.42      4.99 o 
  -6   2   9     2432.45     2348.77     27.12 o 
  -5   2   9      206.90      188.81      3.24 o 
  -4   2   9      444.69      465.19      5.80 o 
  -3   2   9     1739.95     1740.78     18.00 o 
  -2   2   9       60.14       70.03      2.04 o 
  -1   2   9     1582.88     1589.51     15.49 o 
   0   2   9      583.96      568.89      6.44 o 
   1   2   9       75.84      101.72      2.55 o 
   2   2   9     3006.75     3030.00     28.88 o 
   3   2   9       17.85       13.19      2.32 o 
   4   2   9     1063.67     1066.23     17.95 o 
   5   2   9       74.02       71.03      4.30 o 
   6   2   9     1310.37     1257.37     15.09 o 
   7   2   9      978.22      988.46     12.19 o 
   8   2   9      439.54      441.86      7.40 o 
   9   2   9      120.32      128.15      7.15 o 
  10   2   9     1045.11     1044.42     13.26 o 
  11   2   9       46.65       51.43      4.40 o 
  12   2   9      138.75      140.48      5.40 o 
  13   2   9       11.80       14.73      4.64 o 
  14   2   9      150.90      154.88      6.07 o 
  15   2   9      105.89      105.36      5.93 o 
  16   2   9       66.49       62.37      8.29 o 
 -22   3   9        3.61        7.59     11.73 o 
 -21   3   9       45.06       31.26      6.69 o 
 -20   3   9        8.18        9.95      6.16 o 
 -19   3   9      428.68      445.59     11.29 o 
 -18   3   9       21.80       19.86      4.99 o 
 -17   3   9     1024.05     1006.93     15.29 o 
 -16   3   9       45.88       43.87      4.90 o 
 -15   3   9     1295.26     1262.74     22.71 o 
 -14   3   9       87.32       80.09      4.61 o 
 -13   3   9      770.81      745.25     10.88 o 
 -12   3   9       49.36       32.72      3.84 o 
 -11   3   9      170.56      134.66      4.60 o 
 -10   3   9       16.11       16.51      3.23 o 
  -9   3   9      969.67      905.77     16.10 o 
  -8   3   9       11.92       21.98      9.49 o 
  -7   3   9     1837.42     1801.98     21.65 o 
  -6   3   9       68.75       83.13      3.70 o 
  -5   3   9     5203.50     5127.83     57.98 o 
  -4   3   9       72.13       71.88      3.42 o 
  -3   3   9     1120.08     1096.37     12.51 o 
  -2   3   9       16.34       15.78      2.40 o 
  -1   3   9      605.25      574.49      8.23 o 
   0   3   9        0.04       -1.57      2.45 o 
   1   3   9     1427.10     1358.39     14.83 o 
   2   3   9        8.29        8.18      2.71 o 
   3   3   9     1293.54     1289.50     16.65 o 
   4   3   9       69.54       62.72      3.70 o 
   5   3   9      294.27      345.16     10.13 o 
   6   3   9      224.45      212.32      5.53 o 
   7   3   9       57.93       67.52      6.68 o 
   8   3   9      124.38      115.51      5.27 o 
   9   3   9      244.19      233.84      6.82 o 
  10   3   9        0.69       -0.51      4.80 o 
  11   3   9      150.12      162.56      6.41 o 
  12   3   9       12.50       14.33      5.47 o 
  13   3   9       76.15       82.73      6.25 o 
  14   3   9       29.30       37.14      7.39 o 
  15   3   9       17.67        4.83     15.18 o 
 -19   4   9       81.21       64.17     17.94 o 
 -18   4   9       43.85       28.46      7.07 o 
 -17   4   9        7.07       10.33      6.39 o 
 -16   4   9      338.16      338.63     11.09 o 
 -15   4   9      185.18      199.10      7.29 o 
 -14   4   9      604.04      589.31     13.94 o 
 -13   4   9       91.53       99.98      5.46 o 
 -12   4   9       89.65       84.42      5.00 o 
 -11   4   9      128.68      119.09      5.32 o 
 -10   4   9      113.32       96.48      4.99 o 
  -9   4   9      512.76      477.82      8.70 o 
  -8   4   9     2161.52     2074.77     25.07 o 
  -7   4   9      113.33      112.16      4.77 o 
  -6   4   9      296.28      300.11      6.74 o 
  -5   4   9        2.77       -1.76      3.81 o 
  -4   4   9      538.27      539.95      8.95 o 
  -3   4   9     1246.86     1230.21     15.97 o 
  -2   4   9        1.46        3.51      3.71 o 
  -1   4   9      591.19      581.19      9.22 o 
   0   4   9      560.78      553.09      9.04 o 
   1   4   9      123.33      130.38      4.88 o 
   2   4   9     2062.29     2049.44     23.41 o 
   3   4   9        6.07       11.48      4.40 o 
   4   4   9      775.76      824.45     12.63 o 
   5   4   9        2.16        0.18      4.75 o 
   6   4   9        3.90        4.71      4.95 o 
   7   4   9      235.20      246.62      7.27 o 
   8   4   9       18.78       17.78      6.04 o 
   9   4   9       64.05       67.76      5.81 o 
  10   4   9      450.41      477.65     11.71 o 
  11   4   9       48.94       33.55      8.19 o 
  12   4   9      188.12      184.23     17.94 o 
 -15   5   9       73.45       79.50     11.27 o 
 -14   5   9      210.14      215.29     13.43 o 
 -13   5   9       17.69       16.54      5.76 o 
 -12   5   9      435.91      429.33      9.78 o 
 -11   5   9        2.07        8.02      5.46 o 
 -10   5   9      379.31      390.79      9.10 o 
  -9   5   9       32.37       33.42      5.45 o 
  -8   5   9      203.79      209.59      6.82 o 
  -7   5   9       67.31       69.24      5.43 o 
  -6   5   9       27.40       21.73      4.98 o 
  -5   5   9       72.22       84.44      6.21 o 
  -4   5   9      295.73      293.99      7.73 o 
  -3   5   9       43.09       45.54      5.35 o 
  -2   5   9      285.54      300.11      7.80 o 
  -1   5   9       83.26       81.10      5.43 o 
   0   5   9      642.98      651.53     11.87 o 
   1   5   9      262.34      261.45     10.66 o 
   2   5   9      310.65      297.10     14.25 o 
   3   5   9      125.24      126.07     11.09 o 
   4   5   9      547.54      512.37     27.60 o 
   5   5   9      106.52      101.95     11.38 o 
   6   5   9       74.53       73.14     17.94 o 
   7   5   9        1.84       11.04     17.94 o 
   8   5   9      228.26      242.87     18.63 o 
 -24   0  10       74.98       89.01     13.80 o 
 -22   0  10      733.93      741.04     26.91 o 
 -20   0  10      655.75      643.06     23.80 o 
 -18   0  10      132.49      147.37     11.38 o 
 -16   0  10      220.82      214.55      9.43 o 
 -14   0  10     3570.88     3466.50     46.44 o 
 -12   0  10     3002.59     2971.13     36.37 o 
 -10   0  10     4055.23     4211.86     50.80 o 
  -8   0  10       48.11       55.65      2.25 o 
  -6   0  10     3333.71     3273.06     39.58 o 
  -4   0  10     2409.49     2140.95     28.83 o 
  -2   0  10     9628.47    10363.05    136.10 o 
   0   0  10     1660.26     1763.79     27.49 o 
   2   0  10     1342.94     1232.24     18.13 o 
   4   0  10      949.57      984.35     16.44 o 
   6   0  10     2159.05     2118.26     37.08 o 
   8   0  10     2687.13     2618.32     43.38 o 
  10   0  10        5.17       24.69      6.63 o 
  12   0  10      805.26      736.78     14.96 o 
  14   0  10      564.37      569.91     13.67 o 
  16   0  10      927.55      947.08     19.31 o 
 -24   1  10        6.38        3.45     12.42 o 
 -23   1  10      489.14      489.20     23.46 o 
 -22   1  10       18.09       29.67     11.73 o 
 -21   1  10      839.70      838.66     17.86 o 
 -20   1  10      334.71      334.93      8.19 o 
 -19   1  10      122.46      118.11      5.40 o 
 -18   1  10      578.44      585.97     10.35 o 
 -17   1  10       55.94       46.40      3.44 o 
 -16   1  10      455.28      429.00      7.51 o 
 -15   1  10     1538.93     1578.46     21.96 o 
 -14   1  10        5.76       14.65      2.91 o 
 -13   1  10     3311.11     3379.74     35.53 o 
 -12   1  10       81.00       78.41      2.80 o 
 -11   1  10     2985.46     2900.88     30.52 o 
 -10   1  10     1154.76     1134.60     12.74 o 
  -9   1  10       48.02       54.29      3.35 o 
  -8   1  10     1193.27     1123.08     10.07 o 
  -7   1  10     1591.94     1422.53     12.52 o 
  -6   1  10     2448.10     2387.98     20.58 o 
  -5   1  10     3195.91     3194.62     28.60 o 
  -4   1  10      295.56      308.18      4.11 o 
  -3   1  10     5262.28     5261.91     49.19 o 
  -2   1  10      142.68       94.20      2.77 o 
  -1   1  10     4434.83     4689.31     44.00 o 
   0   1  10     1380.09     1352.37     13.39 o 
   1   1  10       35.17       29.59      1.85 o 
   2   1  10     2036.20     1959.53     20.08 o 
   3   1  10      572.94      607.19      7.35 o 
   4   1  10       24.16       25.74      2.33 o 
   5   1  10     6128.86     5934.74     67.37 o 
   6   1  10      221.32      207.33      4.83 o 
   7   1  10     2987.45     2927.93     31.73 o 
   8   1  10       95.77       77.16      3.83 o 
   9   1  10      130.73      121.81      4.41 o 
  10   1  10      718.03      660.70      9.56 o 
  11   1  10      471.59      434.49      7.69 o 
  12   1  10      360.21      358.17      7.44 o 
  13   1  10      559.27      547.72      9.36 o 
  14   1  10       34.35       33.22      4.98 o 
  15   1  10      226.58      225.32      6.73 o 
  16   1  10       48.06       57.36      6.32 o 
 -23   2  10       98.43       98.91     11.44 o 
 -22   2  10      160.70      165.90      8.61 o 
 -21   2  10      134.30      116.07      6.77 o 
 -20   2  10      251.02      264.30      8.53 o 
 -19   2  10      375.48      387.64      9.85 o 
 -18   2  10      205.28      197.79      8.32 o 
 -17   2  10     2988.08     2872.66     36.50 o 
 -16   2  10        7.30        7.43      4.06 o 
 -15   2  10      160.61      207.83      9.15 o 
 -14   2  10      496.59      523.73      8.47 o 
 -13   2  10      103.77      104.74      4.05 o 
 -12   2  10      536.25      570.97     12.81 o 
 -11   2  10      791.55      744.08     10.30 o 
 -10   2  10      136.97      131.68      4.10 o 
  -9   2  10     1692.26     1572.50     18.83 o 
  -8   2  10       72.32       60.17      4.37 o 
  -7   2  10     1545.89     1452.23     17.40 o 
  -6   2  10      692.48      624.15     10.95 o 
  -5   2  10      847.47      857.59      9.87 o 
  -4   2  10      918.70      943.57     10.33 o 
  -3   2  10      151.02      133.42      3.07 o 
  -2   2  10     1106.10     1067.72     10.82 o 
  -1   2  10     2248.84     2216.28     21.32 o 
   0   2  10       65.16       73.85      2.58 o 
   1   2  10     4186.00     4222.28     39.93 o 
   2   2  10      584.70      570.26      6.85 o 
   3   2  10      833.70      775.59      9.70 o 
   4   2  10      303.22      292.45      5.16 o 
   5   2  10      379.27      392.27      6.78 o 
   6   2  10     1432.86     1338.08     15.75 o 
   7   2  10     1680.94     1548.47     17.86 o 
   8   2  10       80.78       83.96      4.22 o 
   9   2  10     1215.52     1176.13     15.17 o 
  10   2  10       95.18       84.23      4.67 o 
  11   2  10     1094.22     1056.68     13.90 o 
  12   2  10      444.37      441.12      8.45 o 
  13   2  10      142.27      129.23      5.78 o 
  14   2  10      208.90      210.91      6.81 o 
  15   2  10      139.52      144.46      7.11 o 
 -22   3  10        9.91        0.37      7.91 o 
 -21   3  10       11.61        2.87      6.45 o 
 -20   3  10      140.10      154.57      7.80 o 
 -19   3  10        1.06       -3.13      5.82 o 
 -18   3  10     1031.91     1052.88     16.16 o 
 -17   3  10       41.77       41.06      5.28 o 
 -16   3  10     1179.18     1135.27     16.72 o 
 -15   3  10      102.22       87.29      4.85 o 
 -14   3  10      107.01      105.68      4.84 o 
 -13   3  10        0.55        2.20      4.34 o 
 -12   3  10      488.83      447.40      8.12 o 
 -11   3  10       25.76       29.91      4.09 o 
 -10   3  10     2005.07     2025.77     24.18 o 
  -9   3  10      369.59      344.22      6.78 o 
  -8   3  10      853.31      858.43     11.58 o 
  -7   3  10      134.97      130.16      4.53 o 
  -6   3  10     4809.38     4659.34     52.92 o 
  -5   3  10      173.46      173.60      4.76 o 
  -4   3  10      199.95      186.86      5.03 o 
  -3   3  10        0.02       -2.10      2.92 o 
  -2   3  10     1345.49     1337.20     15.99 o 
  -1   3  10       64.23       60.09      2.98 o 
   0   3  10     2002.44     1922.00     20.30 o 
   1   3  10       20.55       23.14      2.98 o 
   2   3  10     2423.56     2379.54     26.46 o 
   3   3  10       15.69       16.38      3.42 o 
   4   3  10      405.43      389.13      7.15 o 
   5   3  10       44.11       48.27      4.13 o 
   6   3  10       45.44       46.48      4.08 o 
   7   3  10        3.29        4.49      4.39 o 
   8   3  10      461.51      415.37      8.61 o 
   9   3  10        0.50        4.19      4.83 o 
  10   3  10     1336.64     1315.53     17.98 o 
  11   3  10       47.00       41.39      6.27 o 
  12   3  10     1031.47     1039.31     17.47 o 
  13   3  10       89.69       89.95      7.28 o 
  14   3  10       10.91        9.66     11.73 o 
 -19   4  10       60.38       70.38     17.94 o 
 -18   4  10       15.91       18.72      6.77 o 
 -17   4  10      475.58      483.98     11.98 o 
 -16   4  10       41.50       45.86      6.09 o 
 -15   4  10      182.68      201.15      7.33 o 
 -14   4  10      134.12      127.91      5.86 o 
 -13   4  10       48.46       47.29      5.05 o 
 -12   4  10      277.85      279.29      7.28 o 
 -11   4  10       29.99       37.78      4.60 o 
 -10   4  10       32.29       24.86      4.42 o 
  -9   4  10     1629.90     1600.55     20.07 o 
  -8   4  10        0.57       -1.57      4.16 o 
  -7   4  10      435.98      439.45      8.12 o 
  -6   4  10      196.98      202.21      5.78 o 
  -5   4  10       16.61       15.49      4.10 o 
  -4   4  10      540.13      504.32     10.70 o 
  -3   4  10       12.58       11.95      3.89 o 
  -2   4  10       25.35       29.00      3.95 o 
  -1   4  10       31.09       35.12      4.18 o 
   0   4  10       12.90        8.80      4.49 o 
   1   4  10     1305.58     1304.57     22.42 o 
   2   4  10       35.13       39.81      4.63 o 
   3   4  10      767.11      776.47     11.11 o 
   4   4  10       51.02       45.54      4.69 o 
   5   4  10       13.85       13.57      4.50 o 
   6   4  10      335.86      318.61      8.53 o 
   7   4  10      251.95      230.02      8.56 o 
   8   4  10       55.53       58.82      6.49 o 
   9   4  10      531.96      525.89     12.13 o 
  10   4  10       28.23       27.36      6.78 o 
  11   4  10       68.68       74.56     10.97 o 
 -15   5  10      206.39      227.69     22.08 o 
 -14   5  10       29.08       17.65     11.38 o 
 -13   5  10      259.91      272.21      7.98 o 
 -12   5  10        2.24        3.73      5.63 o 
 -11   5  10      482.91      500.77     10.26 o 
 -10   5  10      276.78      277.36      7.92 o 
  -9   5  10       25.38       22.66      5.47 o 
  -8   5  10      326.60      307.64      8.16 o 
  -7   5  10      162.87      167.27      6.38 o 
  -6   5  10      131.32      132.91      6.12 o 
  -5   5  10      198.26      206.21      6.74 o 
  -4   5  10        5.42        8.40      5.02 o 
  -3   5  10      318.50      332.44      8.18 o 
  -2   5  10       35.90       39.10      5.21 o 
  -1   5  10      368.09      366.18      8.63 o 
   0   5  10      109.21      117.81      6.67 o 
   1   5  10      217.13      204.36      7.34 o 
   2   5  10      510.61      522.82     17.90 o 
   3   5  10       72.43       74.94     12.76 o 
   4   5  10       25.80       40.33     10.44 o 
   5   5  10      551.33      571.59     19.40 o 
   6   5  10       15.17       19.32     17.25 o 
 -25   0  11      212.65      198.72     16.56 o 
 -21   0  11      208.65      198.67     10.72 o 
 -19   0  11       86.07       92.25      8.04 o 
 -17   0  11     1781.70     1770.29     41.74 o 
 -15   0  11     5921.01     5918.79     92.04 o 
 -13   0  11     1202.33     1187.64     17.02 o 
 -11   0  11        6.16        2.78      2.07 o 
  -9   0  11     2615.27     2740.64     33.32 o 
  -7   0  11     7945.34     8132.23     96.93 o 
  -5   0  11      521.57      338.14      5.97 o 
  -3   0  11     1799.40     1674.28     62.13 o 
  -1   0  11      832.02      913.47     15.36 o 
   1   0  11     5037.76     4858.01     64.65 o 
   3   0  11     3895.09     3731.74     55.83 o 
   5   0  11       37.05       42.79      5.37 o 
   7   0  11       25.90       71.76      8.97 o 
   9   0  11      140.28      129.16      6.50 o 
  11   0  11      649.97      650.82     17.28 o 
  13   0  11      612.56      596.92     16.41 o 
  15   0  11      310.57      327.11     11.54 o 
 -24   1  11      276.29      293.93     20.01 o 
 -23   1  11       36.57       28.98     12.42 o 
 -22   1  11      162.89      155.13     16.90 o 
 -21   1  11      247.90      235.20     10.25 o 
 -20   1  11        5.14       12.09      6.67 o 
 -19   1  11      195.01      202.65      5.60 o 
 -18   1  11      689.48      647.37      9.62 o 
 -17   1  11       53.32       65.66      3.78 o 
 -16   1  11     1124.16     1134.70     14.28 o 
 -15   1  11        8.79        4.24      2.90 o 
 -14   1  11     1479.59     1379.53     21.03 o 
 -13   1  11      403.06      390.85      5.86 o 
 -12   1  11      482.81      489.25      6.72 o 
 -11   1  11     2262.97     2289.59     24.45 o 
 -10   1  11      647.76      661.23      8.14 o 
  -9   1  11      567.64      587.85      6.33 o 
  -8   1  11     2955.81     3100.58     28.05 o 
  -7   1  11     1033.45     1130.14     10.20 o 
  -6   1  11     7471.22     7752.03     65.46 o 
  -5   1  11      351.48      368.37      4.51 o 
  -4   1  11     2275.40     2219.37     22.64 o 
  -3   1  11      642.99      602.32      7.05 o 
  -2   1  11      278.71      322.18      4.28 o 
  -1   1  11     1318.37     1311.11     13.05 o 
   0   1  11     1374.41     1345.54     14.14 o 
   1   1  11       13.51       15.33      2.14 o 
   2   1  11     3823.50     3755.05     37.43 o 
   3   1  11       41.10       36.50      2.49 o 
   4   1  11     3188.45     3161.39     33.79 o 
   5   1  11     1159.61     1136.73     13.55 o 
   6   1  11      160.08      203.18     13.05 o 
   7   1  11      523.12      517.42      7.97 o 
   8   1  11       63.24       51.40      3.69 o 
   9   1  11       90.42       94.66      4.40 o 
  10   1  11      461.13      447.07      8.28 o 
  11   1  11       21.96       30.42      4.34 o 
  12   1  11      555.79      565.59      9.37 o 
  13   1  11        5.38        1.84      4.75 o 
  14   1  11       73.84       76.61      5.60 o 
  15   1  11      423.14      477.29      9.57 o 
 -23   2  11       95.08       90.34     11.21 o 
 -22   2  11      866.47      893.85     24.60 o 
 -21   2  11        7.21        5.74      5.67 o 
 -20   2  11      320.60      340.65      8.57 o 
 -19   2  11       14.50        5.40      5.46 o 
 -18   2  11      510.84      506.20      9.81 o 
 -17   2  11      438.67      404.33      8.46 o 
 -16   2  11       65.03       63.15      4.65 o 
 -15   2  11     1555.45     1393.79     17.63 o 
 -14   2  11        7.26        8.02      3.35 o 
 -13   2  11      174.77      182.86      5.10 o 
 -12   2  11     3523.02     3389.83     38.84 o 
 -11   2  11        4.01        1.01      2.90 o 
 -10   2  11     2549.36     2518.80     29.19 o 
  -9   2  11       10.05        8.27      3.55 o 
  -8   2  11     2737.29     2748.47     31.80 o 
  -7   2  11     2387.97     2251.75     26.24 o 
  -6   2  11       14.83       15.55      4.53 o 
  -5   2  11     1417.92     1365.30     14.94 o 
  -4   2  11     2408.08     2410.20     24.73 o 
  -3   2  11       70.54       64.24      2.46 o 
  -2   2  11     2407.28     2333.34     28.22 o 
  -1   2  11        1.59        7.88      2.08 o 
   0   2  11     2205.60     2156.39     20.93 o 
   1   2  11      527.95      519.68      6.44 o 
   2   2  11      215.69      215.03      4.80 o 
   3   2  11      521.57      498.21      6.87 o 
   4   2  11       79.96       83.47      3.40 o 
   5   2  11       44.58       55.36      3.93 o 
   6   2  11      879.52      903.78     15.65 o 
   7   2  11      132.35      141.21      4.77 o 
   8   2  11      462.69      463.38      7.88 o 
   9   2  11        7.57        8.23      4.09 o 
  10   2  11      126.19      136.61      5.36 o 
  11   2  11      325.39      317.48      7.60 o 
  12   2  11        0.24        4.05      4.84 o 
  13   2  11        3.03        9.83      5.08 o 
  14   2  11       21.89       29.27      5.68 o 
  15   2  11        3.34       16.56     14.49 o 
 -22   3  11       88.16       88.44      8.88 o 
 -21   3  11      115.66      111.39      7.40 o 
 -20   3  11       23.59       25.00      6.30 o 
 -19   3  11      648.42      667.90     12.27 o 
 -18   3  11        5.43        9.51      5.47 o 
 -17   3  11      292.97      258.40      7.75 o 
 -16   3  11        1.85       -1.77      4.29 o 
 -15   3  11       55.85       59.31      4.67 o 
 -14   3  11        7.85       11.21      4.17 o 
 -13   3  11     1676.02     1572.09     20.06 o 
 -12   3  11        1.69        8.57      3.82 o 
 -11   3  11     3172.60     3069.72     35.72 o 
 -10   3  11       62.75       61.62      3.81 o 
  -9   3  11      754.36      716.93     10.46 o 
  -8   3  11      305.68      276.32      6.03 o 
  -7   3  11      368.09      370.29      7.00 o 
  -6   3  11       69.92       63.14      5.30 o 
  -5   3  11     1492.12     1425.19     17.61 o 
  -4   3  11      100.21       93.74      6.20 o 
  -3   3  11     2602.32     2562.37     30.02 o 
  -2   3  11      419.87      430.88     10.70 o 
  -1   3  11     3413.05     3373.83     34.48 o 
   0   3  11        5.58        9.07      2.90 o 
   1   3  11      179.91      204.80      6.46 o 
   2   3  11        0.97       -0.95      3.32 o 
   3   3  11       11.09        6.42      3.53 o 
   4   3  11        6.53        1.23      3.72 o 
   5   3  11      388.37      384.48      7.39 o 
   6   3  11       55.29       53.22      4.83 o 
   7   3  11     1175.79     1217.22     16.63 o 
   8   3  11       41.23       38.27      5.19 o 
   9   3  11      525.06      519.58     11.25 o 
  10   3  11      133.71      134.67      6.50 o 
  11   3  11      205.57      199.20      7.40 o 
  12   3  11        1.88        9.93      5.97 o 
  13   3  11        5.17       15.87     11.04 o 
 -19   4  11       12.32        3.45     16.56 o 
 -18   4  11      134.38      141.01      7.55 o 
 -17   4  11      416.36      435.40     11.59 o 
 -16   4  11        3.51        1.88      5.77 o 
 -15   4  11      337.73      336.02      8.54 o 
 -14   4  11        4.91        5.66      4.96 o 
 -13   4  11      116.64      111.22      5.69 o 
 -12   4  11      525.98      529.20     10.64 o 
 -11   4  11       49.75       47.96      4.91 o 
 -10   4  11     1073.10     1037.78     14.42 o 
  -9   4  11       49.07       53.61      4.78 o 
  -8   4  11      465.37      442.81      8.63 o 
  -7   4  11      750.00      687.75     10.63 o 
  -6   4  11       51.90       49.88      4.48 o 
  -5   4  11      223.10      224.32      6.36 o 
  -4   4  11      754.24      723.97     12.29 o 
  -3   4  11      365.46      369.50      8.95 o 
  -2   4  11     1172.79     1151.91     15.24 o 
  -1   4  11        0.08        0.45      4.18 o 
   0   4  11      163.78      169.38      6.78 o 
   1   4  11      495.44      483.67     10.37 o 
   2   4  11       33.09       40.41      6.47 o 
   3   4  11       17.49       24.07      4.97 o 
   4   4  11       90.24       89.73      6.64 o 
   5   4  11      300.26      295.03      7.72 o 
   6   4  11      462.61      470.13     10.79 o 
   7   4  11       95.04       94.17      6.84 o 
   8   4  11      263.62      273.47     11.25 o 
   9   4  11        3.80        8.00      8.56 o 
  10   4  11       20.92       23.90      6.97 o 
 -14   5  11       56.54       59.94      9.28 o 
 -13   5  11       22.24       16.54      5.83 o 
 -12   5  11      192.19      173.97      7.10 o 
 -11   5  11      121.55      104.75      6.41 o 
 -10   5  11       73.61       79.73      6.13 o 
  -9   5  11        3.42        5.06      5.47 o 
  -8   5  11      472.93      455.71      9.56 o 
  -7   5  11       45.31       51.61      5.61 o 
  -6   5  11      376.04      375.60      9.46 o 
  -5   5  11        7.53        4.34      5.19 o 
  -4   5  11      357.20      373.31      8.82 o 
  -3   5  11      268.38      274.93      7.85 o 
  -2   5  11       36.36       27.11      5.35 o 
  -1   5  11       95.80      100.13      6.57 o 
   0   5  11      481.96      470.62     10.53 o 
   1   5  11        6.26        7.42      5.86 o 
   2   5  11      232.85      245.85     10.00 o 
   3   5  11       65.69       78.56      8.64 o 
   4   5  11      428.27      476.69     17.41 o 
   5   5  11       54.81       55.36     10.78 o 
 -24   0  12      418.06      397.43     20.70 o 
 -22   0  12       15.97       13.25      8.04 o 
 -20   0  12     1556.72     1454.52     42.43 o 
 -18   0  12     1331.95     1314.85     30.32 o 
 -16   0  12     1784.96     1766.96     53.13 o 
 -14   0  12      534.80      513.48     10.45 o 
 -12   0  12      628.54      640.88      9.24 o 
 -10   0  12     6300.67     6234.62     74.65 o 
  -8   0  12     4977.94     5025.82     60.54 o 
  -6   0  12     4325.91     4530.24     54.70 o 
  -4   0  12     1607.20     1943.58     38.64 o 
  -2   0  12     2305.70     2246.62     30.41 o 
   0   0  12     1426.77     1412.40     26.09 o 
   2   0  12    15804.36    15131.76    220.75 o 
   4   0  12     3143.86     3105.96     47.20 o 
   6   0  12       76.01       72.03      5.18 o 
   8   0  12     1635.68     1561.36     25.71 o 
  10   0  12     1226.47     1208.83     21.21 o 
  12   0  12      933.31      989.65     19.07 o 
  14   0  12       97.73      102.88      8.46 o 
 -24   1  12       32.23       34.50     12.42 o 
 -23   1  12       46.79       30.63      9.57 o 
 -22   1  12      270.50      268.34     13.59 o 
 -21   1  12       88.25       88.88      8.17 o 
 -20   1  12      389.17      410.05     12.89 o 
 -19   1  12      584.89      590.24     16.33 o 
 -18   1  12       89.05       81.34      5.12 o 
 -17   1  12      639.26      668.25      9.75 o 
 -16   1  12      190.30      198.60      5.11 o 
 -15   1  12      658.16      678.73      8.94 o 
 -14   1  12      772.47      758.63      9.55 o 
 -13   1  12      364.76      357.86      6.29 o 
 -12   1  12      669.34      637.84      8.21 o 
 -11   1  12      312.45      299.97      5.00 o 
 -10   1  12      423.36      429.33      5.68 o 
  -9   1  12     3187.09     3072.13     30.29 o 
  -8   1  12      265.51      230.10      3.46 o 
  -7   1  12     2516.59     2491.83     21.55 o 
  -6   1  12      160.48      130.21      4.35 o 
  -5   1  12     1406.89     1436.22     14.17 o 
  -4   1  12     2052.31     2140.94     22.08 o 
  -3   1  12      820.74      855.37      8.98 o 
  -2   1  12     1530.50     1556.01     15.28 o 
  -1   1  12     1481.95     1386.89     13.84 o 
   0   1  12      793.79      738.46      8.11 o 
   1   1  12     1052.40     1042.95     11.53 o 
   2   1  12       27.35       27.36      2.59 o 
   3   1  12     1872.75     1844.19     20.44 o 
   4   1  12     2945.92     2809.89     30.42 o 
   5   1  12      321.56      297.02      5.97 o 
   6   1  12      574.16      560.29      8.33 o 
   7   1  12      912.52      902.10     11.84 o 
   8   1  12      292.40      282.70      6.23 o 
   9   1  12     1775.33     1659.12     19.40 o 
  10   1  12       70.83       66.76      4.67 o 
  11   1  12      327.83      316.22      7.49 o 
  12   1  12       54.43       50.75      5.07 o 
  13   1  12      239.48      241.10      7.51 o 
  14   1  12      274.82      289.69      7.67 o 
 -23   2  12      354.29      363.89     16.57 o 
 -22   2  12        0.38        3.17      6.87 o 
 -21   2  12      434.60      429.60     11.96 o 
 -20   2  12        2.48        2.04      4.87 o 
 -19   2  12       56.60       62.81      5.22 o 
 -18   2  12      507.12      513.62      9.99 o 
 -17   2  12      160.55      155.36      5.99 o 
 -16   2  12      558.70      549.41      9.13 o 
 -15   2  12      790.20      761.66     11.06 o 
 -14   2  12      101.41      100.67      4.42 o 
 -13   2  12     1876.38     1929.70     27.44 o 
 -12   2  12       99.77      106.29      4.47 o 
 -11   2  12      518.34      537.89      9.67 o 
 -10   2  12      253.72      215.65      5.23 o 
  -9   2  12     1403.53     1298.61     16.07 o 
  -8   2  12       24.75       27.43      2.91 o 
  -7   2  12     1360.00     1280.54     15.72 o 
  -6   2  12      897.80      859.71     12.53 o 
  -5   2  12     2154.65     2141.39     22.76 o 
  -4   2  12      463.66      451.14      7.12 o 
  -3   2  12     1677.94     1577.71     16.79 o 
  -2   2  12      265.41      232.88      7.42 o 
  -1   2  12     1969.10     2016.75     20.69 o 
   0   2  12      861.15      871.76      9.50 o 
   1   2  12        7.41        9.11      2.53 o 
   2   2  12      277.39      277.10      5.18 o 
   3   2  12      610.02      605.30      7.97 o 
   4   2  12      119.44      123.97      4.19 o 
   5   2  12      654.68      662.21      9.38 o 
   6   2  12       11.95       14.33      3.76 o 
   7   2  12     1873.57     1739.46     20.11 o 
   8   2  12      567.88      519.78      8.62 o 
   9   2  12      132.42      135.00      5.42 o 
  10   2  12       83.40       92.11      5.12 o 
  11   2  12      162.67      162.65      6.11 o 
  12   2  12       50.93       46.26      5.34 o 
  13   2  12      114.94      114.13      6.18 o 
  14   2  12        0.30       -3.56      7.79 o 
 -22   3  12       88.41       94.16      8.96 o 
 -21   3  12       15.37        2.63      6.44 o 
 -20   3  12     1277.36     1301.38     28.71 o 
 -19   3  12        3.37        2.60      5.46 o 
 -18   3  12       54.15       60.37      5.82 o 
 -17   3  12       26.71       24.90      5.18 o 
 -16   3  12      381.35      375.78      8.13 o 
 -15   3  12       22.12       23.76      5.08 o 
 -14   3  12      879.39      910.14     16.81 o 
 -13   3  12       38.91       35.31      4.16 o 
 -12   3  12      875.11      860.76     14.45 o 
 -11   3  12       20.00       13.23      3.72 o 
 -10   3  12      154.10      148.65      4.85 o 
  -9   3  12        7.94        4.78      3.44 o 
  -8   3  12       10.60        4.65      3.47 o 
  -7   3  12       13.32       11.82      3.37 o 
  -6   3  12       38.54       41.78      3.60 o 
  -5   3  12      748.59      716.46     10.24 o 
  -4   3  12      785.78      748.75     10.67 o 
  -3   3  12       34.20       27.95      7.07 o 
  -2   3  12     2883.40     2786.85     35.30 o 
  -1   3  12       21.73       18.88      3.39 o 
   0   3  12       70.16       67.34      3.70 o 
   1   3  12       22.12       18.23      3.50 o 
   2   3  12      161.67      163.21      5.21 o 
   3   3  12      118.75      119.05      4.73 o 
   4   3  12     1289.30     1239.94     15.39 o 
   5   3  12       62.65       64.28      4.93 o 
   6   3  12     1255.87     1271.62     17.13 o 
   7   3  12        3.94        6.83      5.02 o 
   8   3  12      126.76      127.59      6.10 o 
   9   3  12       16.96        9.95      5.50 o 
  10   3  12       16.11       14.28      5.75 o 
  11   3  12       13.06       23.09      6.17 o 
  12   3  12      439.15      475.99     17.19 o 
 -19   4  12       14.24       13.11     16.56 o 
 -18   4  12      248.26      257.83      9.77 o 
 -17   4  12        2.95        3.42      6.10 o 
 -16   4  12       59.58       80.84      6.60 o 
 -15   4  12      258.26      251.13     11.88 o 
 -14   4  12        3.02       12.03      5.13 o 
 -13   4  12      899.99      861.00     18.76 o 
 -12   4  12      135.21      141.51      5.93 o 
 -11   4  12      517.47      485.67      9.16 o 
 -10   4  12       45.09       46.57      4.87 o 
  -9   4  12      501.98      460.63      8.95 o 
  -8   4  12      331.25      331.31      7.54 o 
  -7   4  12      453.90      435.74      8.50 o 
  -6   4  12       37.30       49.87      5.81 o 
  -5   4  12     1016.91      991.24     13.62 o 
  -4   4  12       28.59       36.86      7.66 o 
  -3   4  12     1192.52     1150.92     15.43 o 
  -2   4  12        2.90        4.11      4.22 o 
  -1   4  12      797.78      795.03     12.93 o 
   0   4  12       95.52       99.56      6.31 o 
   1   4  12       97.76       84.60      6.31 o 
   2   4  12      269.17      283.93     10.68 o 
   3   4  12      570.85      565.47     12.19 o 
   4   4  12      142.92      142.07      6.43 o 
   5   4  12      523.59      514.39     10.08 o 
   6   4  12       15.43       16.78      5.48 o 
   7   4  12      490.00      524.80     11.96 o 
   8   4  12      129.30      139.88      7.11 o 
   9   4  12      312.57      331.54     14.54 o 
 -14   5  12       49.30       57.80     10.90 o 
 -13   5  12       24.07       23.64      8.68 o 
 -12   5  12       70.65       62.79      6.36 o 
 -11   5  12       32.87       34.78      5.94 o 
 -10   5  12       50.81       72.91      6.13 o 
  -9   5  12      597.64      595.85     13.17 o 
  -8   5  12        4.15       10.54      5.40 o 
  -7   5  12      376.06      378.99      9.07 o 
  -6   5  12      100.29      118.32      6.29 o 
  -5   5  12       70.67       74.12      5.81 o 
  -4   5  12        8.07        6.81      5.19 o 
  -3   5  12       60.03       63.61      5.83 o 
  -2   5  12      234.77      222.68      7.88 o 
  -1   5  12      155.43      169.73      7.30 o 
   0   5  12       27.25       24.78      6.19 o 
   1   5  12      393.00      376.53     11.49 o 
   2   5  12       94.37      108.26      7.38 o 
   3   5  12      444.16      461.04     12.18 o 
   4   5  12      128.72      135.70      9.62 o 
   5   5  12        0.44        6.90     12.42 o 
 -25   0  13        0.63       -2.07     11.73 o 
 -23   0  13       16.50       23.13      8.93 o 
 -21   0  13     1161.01     1042.57     42.09 o 
 -19   0  13     1184.69     1256.46     46.92 o 
 -17   0  13      987.61      926.63     22.71 o 
 -15   0  13      183.77      186.54      8.93 o 
 -13   0  13     1638.23     1587.18     26.54 o 
 -11   0  13     3515.80     3556.11     43.25 o 
  -9   0  13     3394.93     3455.43     42.00 o 
  -7   0  13      269.15      260.43      5.01 o 
  -5   0  13     1667.01     1737.22     25.59 o 
  -3   0  13     2224.05     2262.74     30.76 o 
  -1   0  13     4262.65     4280.78     57.09 o 
   1   0  13     2777.19     2685.03     36.73 o 
   3   0  13     3073.97     3011.38     45.74 o 
   5   0  13      133.69      135.02      6.10 o 
   7   0  13      698.26      750.66     14.71 o 
   9   0  13      583.84      570.45     13.00 o 
  11   0  13        9.57        1.58      6.45 o 
  13   0  13        8.30       10.06      7.15 o 
 -25   1  13      160.48      159.39     15.18 o 
 -24   1  13       14.24       20.70     11.04 o 
 -23   1  13      218.12      219.24     24.49 o 
 -22   1  13      152.94      144.27      9.29 o 
 -21   1  13       46.09       40.47      7.45 o 
 -20   1  13     1225.64     1217.13     24.96 o 
 -19   1  13       56.43       64.08      7.36 o 
 -18   1  13     2394.96     2260.51     33.44 o 
 -17   1  13      158.43      177.90      6.54 o 
 -16   1  13        7.83        9.12      3.68 o 
 -15   1  13      991.53      995.34     11.99 o 
 -14   1  13      375.96      368.41      6.09 o 
 -13   1  13      125.64      119.28      3.49 o 
 -12   1  13     2186.82     2243.13     37.34 o 
 -11   1  13      936.29      924.11     10.26 o 
 -10   1  13     6763.98     6863.34     66.57 o 
  -9   1  13      163.89      157.30      3.47 o 
  -8   1  13      426.81      364.03      4.92 o 
  -7   1  13     1175.07     1129.21     10.35 o 
  -6   1  13       28.64       23.58      1.63 o 
  -5   1  13      684.72      648.06      8.12 o 
  -4   1  13     2025.57     1981.46     19.22 o 
  -3   1  13       10.61       14.25      2.07 o 
  -2   1  13     4344.46     4267.74     40.27 o 
  -1   1  13       50.43       50.03      3.23 o 
   0   1  13     1237.53     1210.75     14.14 o 
   1   1  13      165.06      167.64      3.94 o 
   2   1  13      238.07      249.86      5.10 o 
   3   1  13      350.43      359.60      6.48 o 
   4   1  13       86.31       84.67      4.44 o 
   5   1  13       21.11       20.97      3.37 o 
   6   1  13      726.08      714.14      9.88 o 
   7   1  13       39.37       45.15      4.12 o 
   8   1  13      995.59      992.69     12.98 o 
   9   1  13       23.18       28.67      4.34 o 
  10   1  13      141.67      123.57      5.37 o 
  11   1  13       27.27       18.43      5.19 o 
  12   1  13       23.00       21.75      5.04 o 
  13   1  13       21.31       21.42      5.43 o 
  14   1  13      241.21      225.62     19.32 o 
 -24   2  13      159.05      151.80     21.39 o 
 -23   2  13       59.77       54.00     10.94 o 
 -22   2  13      275.32      295.24     26.00 o 
 -21   2  13       30.70       21.78      5.52 o 
 -20   2  13       10.33       16.78      5.13 o 
 -19   2  13      240.17      237.24      7.34 o 
 -18   2  13      344.60      332.05      8.26 o 
 -17   2  13       43.56       47.99      5.61 o 
 -16   2  13     1551.37     1454.09     18.50 o 
 -15   2  13        0.91       -2.89      3.57 o 
 -14   2  13     1543.05     1509.77     23.55 o 
 -13   2  13      717.28      671.51     12.09 o 
 -12   2  13      283.58      256.45      6.50 o 
 -11   2  13     2044.63     2009.13     23.98 o 
 -10   2  13      439.25      435.30      7.28 o 
  -9   2  13       97.42      109.32      3.93 o 
  -8   2  13     3256.14     3068.95     38.90 o 
  -7   2  13        2.23       -3.92      7.08 o 
  -6   2  13     5086.25     4987.18     56.35 o 
  -5   2  13      772.98      756.33     12.29 o 
  -4   2  13     1597.90     1502.19     16.06 o 
  -3   2  13     1135.75     1131.66     12.53 o 
  -2   2  13      684.19      631.49      7.92 o 
  -1   2  13     1794.73     1768.61     18.84 o 
   0   2  13     1069.65     1047.47     12.70 o 
   1   2  13      104.58      110.26      3.46 o 
   2   2  13      661.26      650.00      8.46 o 
   3   2  13      153.03      154.19      4.44 o 
   4   2  13     1436.70     1405.79     16.45 o 
   5   2  13      181.72      185.97      5.11 o 
   6   2  13      876.73      852.75     11.48 o 
   7   2  13      864.16      822.57     11.48 o 
   8   2  13        0.37       -0.30      4.25 o 
   9   2  13       58.52       64.97      5.07 o 
  10   2  13      239.75      247.20      6.86 o 
  11   2  13       18.39       22.17      5.17 o 
  12   2  13      853.73      895.94     13.24 o 
  13   2  13        1.80       12.98     10.21 o 
 -22   3  13        6.49       15.92      8.13 o 
 -21   3  13       49.98       43.43      7.03 o 
 -20   3  13        8.32       11.39      5.85 o 
 -19   3  13       75.78       83.62      6.26 o 
 -18   3  13        0.14        2.65      5.35 o 
 -17   3  13      434.06      435.90      8.98 o 
 -16   3  13        0.77        6.49      4.66 o 
 -15   3  13     2086.23     2064.76     34.61 o 
 -14   3  13      100.10      100.62      5.04 o 
 -13   3  13      952.81      928.39     13.18 o 
 -12   3  13      105.16      102.97      4.73 o 
 -11   3  13        0.86       -3.43      3.85 o 
 -10   3  13       39.17       32.98      4.02 o 
  -9   3  13      905.67      853.51     13.27 o 
  -8   3  13        7.60       10.54      5.89 o 
  -7   3  13     2024.78     1908.42     23.09 o 
  -6   3  13      172.81      170.91     10.05 o 
  -5   3  13     3062.21     2984.39     34.80 o 
  -4   3  13       93.52       91.89      4.17 o 
  -3   3  13      332.89      332.07      7.37 o 
  -2   3  13      256.76      235.73      6.61 o 
  -1   3  13      341.54      326.87      7.63 o 
   0   3  13       18.42       21.60      4.20 o 
   1   3  13      989.15      956.43     12.33 o 
   2   3  13       51.95       53.82      4.34 o 
   3   3  13     1129.20     1156.02     14.60 o 
   4   3  13       62.04       59.68      4.85 o 
   5   3  13      682.70      720.31     11.58 o 
   6   3  13       78.11       70.02      5.46 o 
   7   3  13       48.11       45.62      5.37 o 
   8   3  13        5.26       -1.28      5.28 o 
   9   3  13       32.30       26.78      5.83 o 
  10   3  13      112.02      121.77      7.00 o 
  11   3  13       79.54       85.31      8.59 o 
 -19   4  13        6.58       30.36     17.94 o 
 -18   4  13        5.20       10.02      6.31 o 
 -17   4  13       16.57       10.30      5.65 o 
 -16   4  13      490.05      466.60     10.05 o 
 -15   4  13        5.28        1.28      5.34 o 
 -14   4  13      542.68      521.91     10.12 o 
 -13   4  13      524.83      490.73      9.58 o 
 -12   4  13       56.79       57.05      5.34 o 
 -11   4  13      141.56      130.82      5.82 o 
 -10   4  13        3.98       -1.13      4.66 o 
  -9   4  13       14.31       25.72      4.76 o 
  -8   4  13     1104.22     1034.51     14.45 o 
  -7   4  13      237.95      230.51      9.31 o 
  -6   4  13      783.60      761.65     11.68 o 
  -5   4  13       98.52       93.83      5.06 o 
  -4   4  13      117.73      123.74      5.39 o 
  -3   4  13      746.96      705.19     11.07 o 
  -2   4  13       92.95       81.12      4.99 o 
  -1   4  13      293.15      294.99      9.46 o 
   0   4  13       23.37       22.75      5.86 o 
   1   4  13      245.91      248.75      8.42 o 
   2   4  13      625.83      643.01     13.13 o 
   3   4  13        9.39       11.90      6.44 o 
   4   4  13      207.48      210.90      9.19 o 
   5   4  13       63.97       63.10      6.69 o 
   6   4  13        2.57        7.27      6.50 o 
   7   4  13       60.03       75.09      6.63 o 
   8   4  13        3.35        9.95      6.35 o 
 -13   5  13      120.40      111.07     11.59 o 
 -12   5  13       81.72       86.84      7.53 o 
 -11   5  13       17.60       18.21      5.93 o 
 -10   5  13     1088.84     1070.80     15.99 o 
  -9   5  13       82.60       89.10      6.28 o 
  -8   5  13       41.91       46.22      5.91 o 
  -7   5  13       93.50       91.09      6.25 o 
  -6   5  13        0.97        0.66      5.56 o 
  -5   5  13       27.91       34.31      5.72 o 
  -4   5  13       82.31       78.68      6.42 o 
  -3   5  13       81.66       77.75      6.52 o 
  -2   5  13       87.84      101.97      6.90 o 
  -1   5  13       24.30       22.85      6.23 o 
   0   5  13       94.80      105.66      7.04 o 
   1   5  13       12.71       14.86      6.59 o 
   2   5  13       53.10       55.25      7.30 o 
   3   5  13      194.72      199.35      9.38 o 
   4   5  13        4.85        7.59     16.56 o 
 -24   0  14      290.88      308.42     14.91 o 
 -22   0  14      614.28      610.41     18.87 o 
 -20   0  14      128.69      130.69     14.49 o 
 -18   0  14       36.25       35.15      7.00 o 
 -16   0  14      241.53      225.61     10.08 o 
 -14   0  14      875.83      864.03     17.17 o 
 -12   0  14     2476.89     2537.83     31.45 o 
 -10   0  14     1162.84     1177.52     15.41 o 
  -8   0  14       73.77       82.83      3.80 o 
  -6   0  14     3754.70     3967.83     64.06 o 
  -4   0  14     2256.32     2099.45     28.78 o 
  -2   0  14     2907.16     2946.82     46.01 o 
   0   0  14      570.19      579.78      9.88 o 
   2   0  14      869.84      834.68     15.11 o 
   4   0  14     3618.96     3482.50     52.90 o 
   6   0  14     2002.03     1952.98     31.27 o 
   8   0  14      238.38      218.00      9.10 o 
  10   0  14       32.73       24.12      6.50 o 
  12   0  14      346.53      344.82     12.05 o 
 -25   1  14       71.62       63.48     13.80 o 
 -24   1  14        1.99       -4.85      9.82 o 
 -23   1  14      640.72      641.17     17.35 o 
 -22   1  14       25.15       36.17      8.09 o 
 -21   1  14      498.98      496.98     14.31 o 
 -20   1  14      115.35      118.99     10.50 o 
 -19   1  14      344.95      322.20     11.80 o 
 -18   1  14      359.77      351.01     13.74 o 
 -17   1  14       86.51       84.38      4.50 o 
 -16   1  14      217.33      237.87      7.82 o 
 -15   1  14     1052.33     1107.40     18.77 o 
 -14   1  14       61.63       67.02      3.64 o 
 -13   1  14     2097.52     2094.77     24.76 o 
 -12   1  14        2.06       -2.93      2.93 o 
 -11   1  14      500.81      482.27      7.69 o 
 -10   1  14     2364.84     2366.14     25.32 o 
  -9   1  14     1489.08     1479.29     16.42 o 
  -8   1  14      657.03      705.20      9.35 o 
  -7   1  14       13.56       21.11      2.28 o 
  -6   1  14       12.45        3.79      2.21 o 
  -5   1  14     3663.28     3540.08     35.85 o 
  -4   1  14      474.90      509.40      6.70 o 
  -3   1  14     2060.35     2097.65     21.48 o 
  -2   1  14      409.06      401.26      5.80 o 
  -1   1  14     3310.44     3281.93     32.98 o 
   0   1  14     2478.36     2469.07     25.33 o 
   1   1  14      123.37      125.23      3.52 o 
   2   1  14      769.68      746.31      9.84 o 
   3   1  14      318.78      307.65      5.94 o 
   4   1  14      144.50      132.60      4.45 o 
   5   1  14     2036.05     1952.77     22.12 o 
   6   1  14       45.53       50.22      4.37 o 
   7   1  14      737.31      748.38     10.64 o 
   8   1  14      296.46      318.08      7.20 o 
   9   1  14      544.50      555.31      9.18 o 
  10   1  14       39.70       44.93      4.91 o 
  11   1  14      118.06      121.62      5.90 o 
  12   1  14      229.47      242.25      7.12 o 
  13   1  14      403.47      371.21     23.46 o 
 -24   2  14      151.76      160.77     22.08 o 
 -23   2  14      219.49      214.87     14.14 o 
 -22   2  14      106.07       95.81      9.43 o 
 -21   2  14       58.44       58.51      6.47 o 
 -20   2  14      102.42      111.78      6.04 o 
 -19   2  14      503.91      514.78     13.89 o 
 -18   2  14      190.49      168.56      6.29 o 
 -17   2  14     1019.24     1062.52     20.83 o 
 -16   2  14       68.16       58.46      4.45 o 
 -15   2  14      552.07      545.14      9.12 o 
 -14   2  14      689.51      661.44     10.06 o 
 -13   2  14        2.63       -4.53      4.53 o 
 -12   2  14      379.83      361.11      7.13 o 
 -11   2  14     1131.70     1071.32     14.00 o 
 -10   2  14      137.41      119.49      4.08 o 
  -9   2  14       34.30       35.67      4.24 o 
  -8   2  14     1613.96     1564.05     19.05 o 
  -7   2  14     1576.31     1541.45     18.84 o 
  -6   2  14      703.07      674.40      9.93 o 
  -5   2  14     1611.01     1572.26     20.79 o 
  -4   2  14      281.70      281.70      6.33 o 
  -3   2  14       24.71       30.57      2.69 o 
  -2   2  14      288.20      250.82      4.93 o 
  -1   2  14      576.61      607.54      8.42 o 
   0   2  14      427.09      422.43      7.09 o 
   1   2  14     2468.99     2423.89     29.45 o 
   2   2  14        5.25        9.43      3.67 o 
   3   2  14     1104.26     1048.16     13.08 o 
   4   2  14      374.30      346.97      6.80 o 
   5   2  14        1.57        6.95      3.88 o 
   6   2  14      188.96      188.30      5.64 o 
   7   2  14       43.99       38.81      4.57 o 
   8   2  14       17.87       27.62      4.78 o 
   9   2  14      634.50      624.23     10.33 o 
  10   2  14       12.34       12.86      5.22 o 
  11   2  14      681.44      723.07     11.65 o 
  12   2  14      316.01      321.66     34.50 o 
 -22   3  14      180.69      186.38     11.27 o 
 -21   3  14        8.43        5.99      6.19 o 
 -20   3  14      111.15      109.08      6.83 o 
 -19   3  14        2.24       -2.43      6.04 o 
 -18   3  14      621.63      646.29     20.09 o 
 -17   3  14        0.92        4.35      4.83 o 
 -16   3  14     1201.28     1124.51     19.83 o 
 -15   3  14        0.61       -0.16      4.42 o 
 -14   3  14      258.34      235.50      6.54 o 
 -13   3  14       46.32       37.79      4.43 o 
 -12   3  14        6.16        5.15      4.00 o 
 -11   3  14        1.36        2.37      4.01 o 
 -10   3  14     1267.08     1235.86     16.04 o 
  -9   3  14       23.24       29.10      4.03 o 
  -8   3  14     1783.46     1748.20     21.44 o 
  -7   3  14      130.43      131.93      8.95 o 
  -6   3  14     1462.55     1392.23     17.66 o 
  -5   3  14       16.88       13.97      4.32 o 
  -4   3  14      645.67      618.42     11.37 o 
  -3   3  14        0.15        1.17      3.92 o 
  -2   3  14       85.23       87.77      4.86 o 
  -1   3  14       18.36       21.34      4.88 o 
   0   3  14     2279.77     2211.58     27.71 o 
   1   3  14       10.79        6.15      4.28 o 
   2   3  14      776.42      793.07     11.12 o 
   3   3  14       73.58       79.84      5.19 o 
   4   3  14      776.60      781.03     12.24 o 
   5   3  14       13.04       10.91      5.10 o 
   6   3  14        1.28        0.74      5.12 o 
   7   3  14        1.12        3.49      5.37 o 
   8   3  14      306.96      297.12      9.69 o 
   9   3  14       43.36       49.58      6.38 o 
  10   3  14      262.61      272.23      9.45 o 
 -19   4  14      295.65      300.14     25.53 o 
 -18   4  14        2.95        0.46      7.30 o 
 -17   4  14      159.44      178.62      7.18 o 
 -16   4  14       89.95       93.40      6.24 o 
 -15   4  14        6.93        3.53      5.30 o 
 -14   4  14       49.00       46.59      5.65 o 
 -13   4  14       75.18       85.71      5.84 o 
 -12   4  14      299.25      281.78      7.68 o 
 -11   4  14       93.59       90.44      5.55 o 
 -10   4  14       46.46       56.11      5.27 o 
  -9   4  14      734.12      721.43     11.30 o 
  -8   4  14       10.01        9.81      4.49 o 
  -7   4  14      153.54      150.07      5.78 o 
  -6   4  14      101.34      104.73      5.27 o 
  -5   4  14      310.30      294.97      7.63 o 
  -4   4  14      193.45      194.87      6.23 o 
  -3   4  14      177.78      171.30      5.92 o 
  -2   4  14      284.55      270.13     10.59 o 
  -1   4  14      414.23      426.98     10.55 o 
   0   4  14        1.27       -2.46      5.98 o 
   1   4  14      546.68      565.26     13.98 o 
   2   4  14        0.94        0.37      6.36 o 
   3   4  14      342.90      373.08     11.95 o 
   4   4  14       12.05       10.17      7.48 o 
   5   4  14        8.11        2.34      7.38 o 
   6   4  14      139.48      140.55      9.49 o 
   7   4  14      174.25      168.25     13.05 o 
   8   4  14       38.97       41.40     14.49 o 
 -12   5  14       68.04       66.45     10.90 o 
 -11   5  14      345.62      327.86     11.10 o 
 -10   5  14      175.09      161.26      7.11 o 
  -9   5  14       11.24        8.72      5.76 o 
  -8   5  14      119.66      121.44      6.99 o 
  -7   5  14      101.72       98.98      6.52 o 
  -6   5  14       29.25       25.88      5.80 o 
  -5   5  14      210.32      204.19      7.30 o 
  -4   5  14       21.12       19.28      6.34 o 
  -3   5  14      428.19      436.61     10.72 o 
  -2   5  14       49.16       48.77      6.72 o 
  -1   5  14      190.62      183.13      7.93 o 
   0   5  14       43.55       40.51      7.51 o 
   1   5  14        1.62       13.02      8.66 o 
   2   5  14      207.92      217.90     12.31 o 
 -23   0  15     1016.75      946.38     46.92 o 
 -21   0  15      902.75      814.92     22.18 o 
 -19   0  15      370.70      351.46     13.66 o 
 -17   0  15      753.55      777.47     32.43 o 
 -15   0  15     4155.98     4308.80     72.57 o 
 -13   0  15     8807.66     9265.25    151.99 o 
 -11   0  15        2.80        2.82      3.80 o 
  -9   0  15     3378.55     3467.62     42.31 o 
  -7   0  15     3079.53     3070.08     37.66 o 
  -5   0  15     3943.10     3803.03     50.97 o 
  -3   0  15      631.06      604.65     10.04 o 
  -1   0  15      204.61      205.64      6.00 o 
   1   0  15      161.29      145.72      5.98 o 
   3   0  15     4467.71     4441.03     66.69 o 
   5   0  15      733.72      738.65     14.56 o 
   7   0  15       30.33       39.89      6.37 o 
   9   0  15        3.87        4.23      6.75 o 
  11   0  15      143.68      135.40      8.71 o 
 -25   1  15       27.71       22.47     10.45 o 
 -24   1  15      383.17      369.51     16.71 o 
 -23   1  15       51.03       59.89      8.95 o 
 -22   1  15      286.81      291.19     12.22 o 
 -21   1  15      480.29      458.32     13.81 o 
 -20   1  15        7.35        8.39      6.88 o 
 -19   1  15      399.32      342.11     12.05 o 
 -18   1  15      514.67      482.85     13.79 o 
 -17   1  15      142.30      134.86      5.49 o 
 -16   1  15     1465.00     1421.06     21.09 o 
 -15   1  15       60.82       59.79      3.77 o 
 -14   1  15     2291.37     2238.40     26.44 o 
 -13   1  15      286.69      279.86      6.03 o 
 -12   1  15        8.62        8.50      2.99 o 
 -11   1  15     2867.66     2871.92     30.94 o 
 -10   1  15      215.02      202.38      6.17 o 
  -9   1  15     1855.02     1849.49     20.19 o 
  -8   1  15     3140.84     3028.21     40.09 o 
  -7   1  15       31.42       17.03      5.80 o 
  -6   1  15     1960.42     1976.09     19.46 o 
  -5   1  15      413.70      375.21      7.22 o 
  -4   1  15     1566.78     1563.03     15.59 o 
  -3   1  15      811.38      814.41      9.01 o 
  -2   1  15       82.04       92.99      2.97 o 
  -1   1  15       39.42       46.99      3.63 o 
   0   1  15     2688.87     2626.35     26.93 o 
   1   1  15     1235.52     1197.61     14.21 o 
   2   1  15      977.57      976.25     12.14 o 
   3   1  15      203.54      186.38      4.95 o 
   4   1  15     1131.46     1136.24     14.05 o 
   5   1  15      191.18      188.46      5.33 o 
   6   1  15      129.19      125.90      4.97 o 
   7   1  15      127.79      122.07      5.00 o 
   8   1  15       23.51       35.12      4.59 o 
   9   1  15      125.69      118.48      5.66 o 
  10   1  15      228.25      225.29      6.79 o 
  11   1  15       95.14      101.84      6.12 o 
  12   1  15      111.06      115.23     16.56 o 
 -24   2  15       20.35       15.87     18.63 o 
 -23   2  15       33.59       27.79      9.02 o 
 -22   2  15      325.54      327.36     29.04 o 
 -21   2  15      142.40      151.38     10.04 o 
 -20   2  15      709.46      732.23     15.44 o 
 -19   2  15        2.29        1.25      4.98 o 
 -18   2  15      838.89      848.20     15.27 o 
 -17   2  15       72.86       69.85      4.80 o 
 -16   2  15        5.85        2.26      3.91 o 
 -15   2  15      407.15      383.63      7.63 o 
 -14   2  15      186.16      179.23      5.38 o 
 -13   2  15      590.81      567.21      9.16 o 
 -12   2  15     1250.93     1200.07     19.41 o 
 -11   2  15      116.55      121.36      4.73 o 
 -10   2  15     1376.29     1319.12     16.57 o 
  -9   2  15      342.21      327.46      7.10 o 
  -8   2  15     1661.77     1577.04     19.32 o 
  -7   2  15      561.59      555.79      8.59 o 
  -6   2  15      259.16      247.93      5.76 o 
  -5   2  15      192.91      205.11      5.95 o 
  -4   2  15      705.53      695.83     10.85 o 
  -3   2  15      105.45       97.66      3.92 o 
  -2   2  15     1548.73     1492.84     16.38 o 
  -1   2  15      893.39      843.77     10.99 o 
   0   2  15      769.44      780.91     10.44 o 
   1   2  15      160.65      158.34      4.70 o 
   2   2  15       12.70       20.54      4.05 o 
   3   2  15       66.18       72.47      4.78 o 
   4   2  15      152.49      142.88      5.47 o 
   5   2  15      194.44      188.78      6.08 o 
   6   2  15      137.05      138.36      5.91 o 
   7   2  15        7.68       12.12      5.09 o 
   8   2  15      385.05      365.38     15.42 o 
   9   2  15       39.78       45.40      5.55 o 
  10   2  15      100.79      107.52      8.78 o 
  11   2  15      226.94      250.46     19.32 o 
 -22   3  15      202.66      228.71     21.71 o 
 -21   3  15       23.26       20.52      6.08 o 
 -20   3  15        4.67        2.53      5.80 o 
 -19   3  15      749.67      741.07     19.81 o 
 -18   3  15        2.46        3.73      5.11 o 
 -17   3  15      361.95      360.57      8.53 o 
 -16   3  15        4.00        5.49      4.68 o 
 -15   3  15       18.70       13.25      4.59 o 
 -14   3  15       32.01       27.52      4.48 o 
 -13   3  15      920.78      883.02     15.63 o 
 -12   3  15       76.17       79.71      4.77 o 
 -11   3  15     1931.42     1820.20     22.40 o 
 -10   3  15        6.36       14.99      4.94 o 
  -9   3  15     1385.69     1305.15     16.93 o 
  -8   3  15       41.90       46.36      4.23 o 
  -7   3  15       37.61       29.64      4.08 o 
  -6   3  15       23.25       35.34      9.21 o 
  -5   3  15     1448.58     1405.17     18.01 o 
  -4   3  15      205.03      193.99      5.93 o 
  -3   3  15     1069.98     1057.22     15.52 o 
  -2   3  15      268.67      269.12     16.53 o 
  -1   3  15     1274.31     1248.35     19.40 o 
   0   3  15       14.97       19.60      5.18 o 
   1   3  15      139.41      155.54      6.58 o 
   2   3  15       35.09       39.00      4.92 o 
   3   3  15        2.51       10.40      4.71 o 
   4   3  15       17.02       12.23      5.12 o 
   5   3  15      141.45      146.52      6.37 o 
   6   3  15       20.88       14.05      5.53 o 
   7   3  15      640.22      658.95     12.90 o 
   8   3  15        0.37       -2.93      6.01 o 
   9   3  15      611.24      647.96     13.57 o 
 -18   4  15      719.46      786.18     43.12 o 
 -17   4  15      114.24      103.81      7.45 o 
 -16   4  15       49.77       45.98      5.89 o 
 -15   4  15      169.45      171.65      9.93 o 
 -14   4  15       82.33       80.10      5.97 o 
 -13   4  15      297.70      319.26      9.17 o 
 -12   4  15      561.38      568.11     10.80 o 
 -11   4  15       53.43       48.82      5.39 o 
 -10   4  15      678.30      662.34     11.26 o 
  -9   4  15       80.28       83.40      5.59 o 
  -8   4  15      585.92      590.29     11.67 o 
  -7   4  15      243.44      224.03      6.72 o 
  -6   4  15      162.60      153.57      6.05 o 
  -5   4  15       48.41       58.00      5.03 o 
  -4   4  15      616.17      600.02     10.46 o 
  -3   4  15       42.51       51.05      5.59 o 
  -2   4  15      393.12      403.96      9.58 o 
  -1   4  15        2.73        1.39      5.93 o 
   0   4  15      347.23      369.38     10.60 o 
   1   4  15       21.80       34.21      7.87 o 
   2   4  15       95.36       96.17      8.19 o 
   3   4  15      142.18      142.35      9.19 o 
   4   4  15      152.35      146.93      9.36 o 
   5   4  15       41.41       43.27      8.82 o 
 -11   5  15      150.10      116.70     11.89 o 
 -10   5  15        3.72        0.79      8.42 o 
  -9   5  15      103.71      105.27      8.27 o 
  -8   5  15      326.00      316.11      8.68 o 
  -7   5  15        0.46        6.04      5.98 o 
  -6   5  15      491.20      484.21     10.36 o 
  -5   5  15      117.99      105.16      7.23 o 
  -4   5  15      295.67      316.15     11.16 o 
  -3   5  15       24.30       22.20      6.83 o 
  -2   5  15       40.86       29.93      7.86 o 
  -1   5  15       68.09       72.50     10.09 o 
   0   5  15       42.34       29.62     12.57 o 
 -24   0  16      227.71      224.24     22.08 o 
 -22   0  16       17.82       18.70      8.34 o 
 -20   0  16      780.91      728.91     66.24 o 
 -18   0  16      766.70      814.53     26.91 o 
 -16   0  16      853.33      894.63     18.29 o 
 -14   0  16       13.60       33.26      4.88 o 
 -12   0  16      654.68      659.58     16.23 o 
 -10   0  16      957.49      950.54     13.64 o 
  -8   0  16     5079.26     4958.65    121.86 o 
  -6   0  16     1422.78     1478.41     20.97 o 
  -4   0  16       33.29       32.85      3.64 o 
  -2   0  16      102.10      103.60      4.46 o 
   0   0  16      645.42      632.99     12.48 o 
   2   0  16     4337.48     4251.36     64.96 o 
   4   0  16      286.51      308.48      9.54 o 
   6   0  16      146.73      138.65      9.28 o 
   8   0  16     1027.47     1039.62     19.60 o 
  10   0  16      678.60      639.49     18.51 o 
 -25   1  16      162.79      209.07     23.46 o 
 -24   1  16        9.35       15.11      8.60 o 
 -23   1  16       24.28       33.00      8.53 o 
 -22   1  16      218.43      225.19     10.88 o 
 -21   1  16        8.89        7.50      7.61 o 
 -20   1  16       20.88       24.88      7.61 o 
 -19   1  16      480.69      459.11     13.69 o 
 -18   1  16       40.35       45.57      7.03 o 
 -17   1  16      911.64      877.71     16.45 o 
 -16   1  16       13.34        9.14      4.03 o 
 -15   1  16      229.40      234.46      6.02 o 
 -14   1  16      212.24      199.87      5.34 o 
 -13   1  16       58.48       52.59      4.45 o 
 -12   1  16       33.89       31.35      3.36 o 
 -11   1  16       73.57       73.91      3.70 o 
 -10   1  16      399.92      403.28     14.50 o 
  -9   1  16     2856.96     2770.73     32.06 o 
  -8   1  16        0.91        3.95      5.38 o 
  -7   1  16     1400.11     1377.53     13.55 o 
  -6   1  16      382.58      376.18      5.76 o 
  -5   1  16     1513.41     1435.69     14.56 o 
  -4   1  16      101.76      135.26      3.35 o 
  -3   1  16       33.79       41.60      2.72 o 
  -2   1  16       14.60       16.47      2.72 o 
  -1   1  16     1996.49     1986.10     22.39 o 
   0   1  16      708.71      689.29      9.37 o 
   1   1  16     1704.48     1645.55     18.80 o 
   2   1  16      222.33      226.39      5.62 o 
   3   1  16      327.78      330.84      7.66 o 
   4   1  16      293.77      281.44      6.47 o 
   5   1  16       33.08       30.03      4.30 o 
   6   1  16      374.55      352.32      7.44 o 
   7   1  16       62.85       71.07      5.05 o 
   8   1  16      135.52      124.78      5.66 o 
   9   1  16      641.96      661.18     10.64 o 
  10   1  16       80.58       93.25      5.94 o 
  11   1  16      235.05      233.21     19.32 o 
 -23   2  16      159.16      157.25     16.25 o 
 -22   2  16        1.33        3.84      8.53 o 
 -21   2  16      458.29      490.02     15.42 o 
 -20   2  16       91.36       69.14      6.50 o 
 -19   2  16      125.93      111.28      6.37 o 
 -18   2  16      457.12      417.39      8.54 o 
 -17   2  16      147.55      157.94      5.69 o 
 -16   2  16      316.85      308.33      7.43 o 
 -15   2  16      347.97      335.51      7.21 o 
 -14   2  16      216.33      208.00      5.94 o 
 -13   2  16     1985.31     1955.59     23.76 o 
 -12   2  16        4.58        9.28      3.62 o 
 -11   2  16     1401.29     1386.18     17.46 o 
 -10   2  16      836.70      770.78     11.04 o 
  -9   2  16      152.46      149.08      4.80 o 
  -8   2  16      737.24      687.71     10.07 o 
  -7   2  16       18.21       26.71      3.81 o 
  -6   2  16      408.10      417.72      7.58 o 
  -5   2  16     1327.81     1328.89     18.29 o 
  -4   2  16      785.94      809.48     29.61 o 
  -3   2  16     4892.13     4849.12     53.72 o 
  -2   2  16      176.92      165.95      4.79 o 
  -1   2  16      504.86      525.33      8.19 o 
   0   2  16      572.43      559.43      9.67 o 
   1   2  16       30.22       22.56      4.22 o 
   2   2  16      442.11      415.38      8.42 o 
   3   2  16      132.63      134.84      5.46 o 
   4   2  16      327.72      336.98      8.86 o 
   5   2  16     1100.30     1138.79     17.58 o 
   6   2  16        0.46       -2.76      5.09 o 
   7   2  16      315.19      325.95      8.54 o 
   8   2  16      103.81      105.22      6.41 o 
   9   2  16       66.20       56.92      6.31 o 
  10   2  16      101.11       97.29     14.49 o 
 -22   3  16      308.63      300.46     14.71 o 
 -21   3  16       41.78       39.20      7.10 o 
 -20   3  16      199.60      215.97      9.94 o 
 -19   3  16      195.70      202.66      7.20 o 
 -18   3  16        1.44       -1.12      5.19 o 
 -17   3  16       51.04       50.35      5.26 o 
 -16   3  16        4.32       -4.00      4.80 o 
 -15   3  16        2.90        5.53      4.77 o 
 -14   3  16     1451.41     1434.19     23.71 o 
 -13   3  16        0.42        0.47      4.39 o 
 -12   3  16      890.43      868.29     12.68 o 
 -11   3  16       91.16       89.62      5.55 o 
 -10   3  16      241.15      227.51      6.28 o 
  -9   3  16        1.89       -2.80      4.08 o 
  -8   3  16       55.33       57.54      4.57 o 
  -7   3  16      137.60      141.10      5.14 o 
  -6   3  16      403.87      377.28      7.66 o 
  -5   3  16       67.90       71.36      6.43 o 
  -4   3  16      969.14      958.58     14.59 o 
  -3   3  16      123.98      127.51      8.37 o 
  -2   3  16     1325.04     1312.17     20.50 o 
  -1   3  16       51.85       49.35      5.78 o 
   0   3  16      360.38      363.72      9.63 o 
   1   3  16      108.21       92.72      7.25 o 
   2   3  16       51.96       53.83      6.15 o 
   3   3  16       29.33       35.33      5.20 o 
   4   3  16      413.83      406.20      9.25 o 
   5   3  16      104.93       89.00      6.28 o 
   6   3  16     1236.35     1270.24     20.97 o 
   7   3  16        5.46        5.66      6.20 o 
   8   3  16      118.97      152.83     15.18 o 
 -17   4  16        5.32        5.73      7.18 o 
 -16   4  16       56.03       45.19      5.92 o 
 -15   4  16       60.07       73.30      6.14 o 
 -14   4  16       27.12       24.73      5.66 o 
 -13   4  16      241.58      229.92      7.35 o 
 -12   4  16      155.58      153.50      6.56 o 
 -11   4  16      247.54      227.13      6.95 o 
 -10   4  16       60.07       67.33      6.23 o 
  -9   4  16       96.54       99.62      5.78 o 
  -8   4  16      209.17      213.73      6.80 o 
  -7   4  16        9.59        4.68      5.38 o 
  -6   4  16      373.36      372.87      9.62 o 
  -5   4  16      417.13      408.40      9.26 o 
  -4   4  16       28.07       21.13      5.74 o 
  -3   4  16      566.15      565.48     11.38 o 
  -2   4  16       32.95       29.54      5.94 o 
  -1   4  16      286.10      297.78      9.75 o 
   0   4  16       35.84       30.11      7.66 o 
   1   4  16        8.24        6.87      7.58 o 
   2   4  16      184.15      190.46      9.76 o 
   3   4  16      309.12      305.85     11.65 o 
   4   4  16      156.13      142.16      9.59 o 
  -9   5  16      155.62      121.16     13.63 o 
  -8   5  16       19.76       30.85      9.00 o 
  -7   5  16      143.38      135.15     10.30 o 
  -6   5  16       59.08       46.21     10.90 o 
  -5   5  16       60.78       51.46     11.19 o 
  -4   5  16       52.82       54.51     10.90 o 
  -3   5  16       42.68       18.63     16.56 o 
 -25   0  17       21.38       35.88     19.32 o 
 -23   0  17      236.45      229.07     22.77 o 
 -21   0  17      958.16      897.67     39.33 o 
 -19   0  17     1587.43     1615.83     36.96 o 
 -17   0  17     1046.00     1071.69     26.03 o 
 -15   0  17     1610.24     1723.92     31.22 o 
 -13   0  17      807.61      774.24     16.00 o 
 -11   0  17     6580.44     6691.42     91.58 o 
  -9   0  17     2014.73     2064.05     29.02 o 
  -7   0  17       45.83       51.49      3.41 o 
  -5   0  17      524.67      466.77      8.86 o 
  -3   0  17     3537.81     3439.47     46.59 o 
  -1   0  17     2697.39     2691.79     41.50 o 
   1   0  17     1309.90     1250.22     21.35 o 
   3   0  17        1.95        6.63      5.55 o 
   5   0  17      315.87      310.95     10.06 o 
   7   0  17     1595.40     1697.60     28.76 o 
   9   0  17      141.24      124.80      8.62 o 
 -25   1  17       70.28       90.39     20.70 o 
 -24   1  17       59.05       72.17      9.54 o 
 -23   1  17      246.88      251.27     11.80 o 
 -22   1  17      320.75      318.81     14.81 o 
 -21   1  17       51.30       51.67      8.33 o 
 -20   1  17      422.22      418.24     13.63 o 
 -19   1  17      142.07      150.69      8.76 o 
 -18   1  17     1675.25     1644.16     31.54 o 
 -17   1  17     1290.63     1314.72     28.53 o 
 -16   1  17     1320.04     1281.40     25.36 o 
 -15   1  17      364.14      356.92      8.88 o 
 -14   1  17      703.44      715.74     16.86 o 
 -13   1  17      103.94      113.95      4.73 o 
 -12   1  17     2852.76     2860.33     36.11 o 
 -11   1  17      370.93      375.91     10.11 o 
 -10   1  17     1020.75     1013.27     14.66 o 
  -9   1  17      821.21      820.59     11.16 o 
  -8   1  17      829.43      814.02     15.46 o 
  -7   1  17      903.99      890.22     11.90 o 
  -6   1  17       23.86       30.88      3.26 o 
  -5   1  17      861.32      829.42      9.39 o 
  -4   1  17     1471.66     1371.87     14.12 o 
  -3   1  17      249.76      253.27      4.93 o 
  -2   1  17      245.44      261.15      5.29 o 
  -1   1  17        1.57        2.41      3.28 o 
   0   1  17     1553.90     1559.00     17.95 o 
   1   1  17      500.31      491.10      8.56 o 
   2   1  17       37.17       42.20      3.94 o 
   3   1  17       75.25       66.60      4.50 o 
   4   1  17      143.37      138.02      5.11 o 
   5   1  17      243.49      250.87      6.60 o 
   6   1  17       54.87       50.83      4.96 o 
   7   1  17       44.78       52.80      5.14 o 
   8   1  17      307.99      305.85      7.78 o 
   9   1  17       27.45       30.24      5.60 o 
  10   1  17      197.65      170.43     17.25 o 
 -24   2  17       76.30       48.99     20.01 o 
 -23   2  17       46.85       47.61     13.66 o 
 -22   2  17      444.55      443.61     25.36 o 
 -21   2  17      116.54      112.42      9.77 o 
 -20   2  17       58.09       56.99      8.87 o 
 -19   2  17       63.35       55.28      5.68 o 
 -18   2  17      178.58      171.53      6.03 o 
 -17   2  17      325.71      335.82      7.95 o 
 -16   2  17     1101.02     1098.79     19.44 o 
 -15   2  17       52.70       51.70      4.58 o 
 -14   2  17     1609.86     1564.82     21.34 o 
 -13   2  17      289.73      256.16      6.55 o 
 -12   2  17      173.67      175.05      5.31 o 
 -11   2  17      270.07      239.53      6.33 o 
 -10   2  17      362.55      343.19      7.06 o 
  -9   2  17      167.21      176.78      8.28 o 
  -8   2  17      638.38      621.98      9.70 o 
  -7   2  17      185.81      198.40     12.03 o 
  -6   2  17     2039.77     2006.59     24.27 o 
  -5   2  17      361.42      357.76      7.83 o 
  -4   2  17      777.69      737.91     11.83 o 
  -3   2  17      368.99      390.09      9.15 o 
  -2   2  17       11.80       17.53      4.16 o 
  -1   2  17       75.11       80.91      4.32 o 
   0   2  17      475.15      469.21      8.68 o 
   1   2  17       89.15       81.91      4.98 o 
   2   2  17      379.52      376.12      7.99 o 
   3   2  17        0.02        4.59      4.76 o 
   4   2  17      415.74      415.31     11.30 o 
   5   2  17      158.80      154.04      6.40 o 
   6   2  17      194.08      203.40      7.06 o 
   7   2  17      196.90      176.98      9.63 o 
   8   2  17      167.38      174.12      7.39 o 
   9   2  17      114.40      100.05     14.49 o 
 -21   3  17      250.03      263.97     10.93 o 
 -20   3  17        0.22       -6.03      6.03 o 
 -19   3  17       32.15       36.89      5.68 o 
 -18   3  17        8.73        9.99      5.36 o 
 -17   3  17      324.57      338.78     11.06 o 
 -16   3  17       78.92       81.60      5.63 o 
 -15   3  17     1239.74     1230.35     23.71 o 
 -14   3  17        0.60        3.51      4.73 o 
 -13   3  17      641.12      632.71     10.57 o 
 -12   3  17       18.31       16.53      4.54 o 
 -11   3  17       91.85       87.93      6.58 o 
 -10   3  17      157.23      142.41      5.53 o 
  -9   3  17       75.85       73.17      4.95 o 
  -8   3  17        0.00        6.96      4.27 o 
  -7   3  17     1206.31     1179.61     15.81 o 
  -6   3  17       35.71       42.54      4.59 o 
  -5   3  17      678.18      671.54     10.79 o 
  -4   3  17       83.81       72.39      5.82 o 
  -3   3  17      245.87      238.25      8.96 o 
  -2   3  17        0.05       -5.10      5.42 o 
  -1   3  17       15.21       15.25      5.74 o 
   0   3  17        1.31        1.34      7.59 o 
   1   3  17      397.49      411.67     11.62 o 
   2   3  17        0.87        6.73      6.87 o 
   3   3  17      201.26      220.62      8.40 o 
   4   3  17       41.51       59.25      6.86 o 
   5   3  17      384.43      385.87      9.55 o 
   6   3  17       12.57       19.07      5.92 o 
   7   3  17        6.45       17.62     13.80 o 
 -17   4  17       57.18       61.41     15.87 o 
 -16   4  17      615.08      601.33     17.43 o 
 -15   4  17       10.72        7.60      5.80 o 
 -14   4  17      259.67      257.02      7.76 o 
 -13   4  17       63.03       61.14      6.06 o 
 -12   4  17      329.62      312.50      8.54 o 
 -11   4  17      256.31      254.44      8.82 o 
 -10   4  17      325.20      290.29      8.25 o 
  -9   4  17       14.20       21.36      5.36 o 
  -8   4  17     1286.82     1248.33     17.23 o 
  -7   4  17        3.33        9.23      5.21 o 
  -6   4  17      339.65      327.39      8.31 o 
  -5   4  17       16.25       17.40      5.78 o 
  -4   4  17      226.28      224.53      7.70 o 
  -3   4  17      108.73      109.98      6.79 o 
  -2   4  17       10.12       18.55      6.23 o 
  -1   4  17      294.61      291.28      9.71 o 
   0   4  17      218.76      220.56     10.06 o 
   1   4  17        5.88       12.23      8.15 o 
   2   4  17      306.37      334.25     12.30 o 
  -8   5  17       29.56       26.22     17.94 o 
 -24   0  18       97.85      137.31     21.39 o 
 -22   0  18      861.82      918.37     41.40 o 
 -20   0  18      804.84      851.44     38.64 o 
 -18   0  18        3.64       10.26      7.10 o 
 -16   0  18        6.96       10.85      5.61 o 
 -14   0  18       69.22       79.18     10.86 o 
 -12   0  18     3932.09     4077.91     81.26 o 
 -10   0  18      860.64      907.32     14.75 o 
  -8   0  18      620.41      556.76      8.99 o 
  -6   0  18      485.05      531.88      9.66 o 
  -4   0  18     3287.48     3287.20     51.66 o 
  -2   0  18     1091.73     1026.97     18.04 o 
   0   0  18       64.75       62.31      5.58 o 
   2   0  18       47.71       48.15      6.10 o 
   4   0  18      878.62      859.42     16.96 o 
   6   0  18      762.59      736.70     17.68 o 
   8   0  18       47.72       44.22      7.83 o 
 -24   1  18      102.29      114.90     10.19 o 
 -23   1  18      372.75      376.23     13.88 o 
 -22   1  18        1.62       -1.27      8.01 o 
 -21   1  18      313.61      322.05     16.39 o 
 -20   1  18      108.24      122.89      9.11 o 
 -19   1  18      199.44      215.00     10.04 o 
 -18   1  18      139.64      142.73      8.95 o 
 -17   1  18       36.17       35.12      7.18 o 
 -16   1  18      232.44      249.78     10.25 o 
 -15   1  18      239.93      237.70     10.76 o 
 -14   1  18      703.06      705.78     11.45 o 
 -13   1  18     2417.29     2473.48     31.73 o 
 -12   1  18       26.63       29.42      5.75 o 
 -11   1  18      728.52      732.30     13.01 o 
 -10   1  18      309.18      311.92      8.71 o 
  -9   1  18      262.26      257.77      8.53 o 
  -8   1  18      366.90      362.08      9.80 o 
  -7   1  18       47.24       68.31      4.53 o 
  -6   1  18     1071.75     1043.58     13.36 o 
  -5   1  18      795.43      791.87      9.80 o 
  -4   1  18       13.65       20.90      2.89 o 
  -3   1  18     1428.50     1362.64     14.98 o 
  -2   1  18        4.10       13.19      4.03 o 
  -1   1  18     1872.92     1833.78     20.82 o 
   0   1  18       62.07       78.07      4.30 o 
   1   1  18        0.05        0.37      3.79 o 
   2   1  18      937.00      942.59     13.90 o 
   3   1  18      186.35      191.57      5.76 o 
   4   1  18       54.81       61.81      4.86 o 
   5   1  18      554.73      521.38      9.17 o 
   6   1  18       55.11       70.26      5.37 o 
   7   1  18      271.06      257.51      7.06 o 
   8   1  18        4.89       10.74      5.42 o 
   9   1  18      110.92      101.43     15.87 o 
 -23   2  18       52.73       64.17     20.01 o 
 -22   2  18        5.55       16.73      8.95 o 
 -21   2  18       11.27       14.10      8.61 o 
 -20   2  18       70.06       63.65      8.69 o 
 -19   2  18       21.87       26.18      5.43 o 
 -18   2  18       10.95        7.94      4.78 o 
 -17   2  18      976.93     1050.78     22.98 o 
 -16   2  18       17.02       13.37      4.60 o 
 -15   2  18      400.19      394.80      7.90 o 
 -14   2  18       50.15       41.89      4.46 o 
 -13   2  18       16.63       13.92      4.27 o 
 -12   2  18      281.97      264.08      6.71 o 
 -11   2  18      367.91      334.85      7.36 o 
 -10   2  18       57.15       68.03      6.57 o 
  -9   2  18     1170.19     1116.32     17.60 o 
  -8   2  18       32.97       38.13      4.14 o 
  -7   2  18      303.81      314.82      6.91 o 
  -6   2  18      243.35      225.02      6.11 o 
  -5   2  18       33.93       40.37      4.66 o 
  -4   2  18      424.96      433.64      9.64 o 
  -3   2  18      344.50      335.51      8.88 o 
  -2   2  18      644.06      604.70     11.64 o 
  -1   2  18      949.93      960.93     21.09 o 
   0   2  18       39.63       33.61      4.69 o 
   1   2  18      814.60      812.66     12.44 o 
   2   2  18       35.17       31.40      5.04 o 
   3   2  18      673.01      635.85     10.87 o 
   4   2  18       27.96       32.22      5.45 o 
   5   2  18        2.02        6.54      5.83 o 
   6   2  18      181.14      166.97      7.06 o 
   7   2  18      126.44      135.81      7.26 o 
   8   2  18       80.58       81.42     14.49 o 
 -21   3  18       72.16       54.48      9.61 o 
 -20   3  18      180.52      197.24      8.97 o 
 -19   3  18       11.10        6.28      5.69 o 
 -18   3  18      241.22      277.81      8.05 o 
 -17   3  18       17.28       17.70      5.39 o 
 -16   3  18      410.12      373.90      9.45 o 
 -15   3  18      135.24      148.68      6.23 o 
 -14   3  18      238.49      205.70      6.59 o 
 -13   3  18        7.75       -1.27      4.75 o 
 -12   3  18       78.00       72.99      5.15 o 
 -11   3  18       40.25       29.01      4.84 o 
 -10   3  18      202.34      191.11      6.27 o 
  -9   3  18        8.28       24.90      7.88 o 
  -8   3  18     2124.87     2040.22     25.19 o 
  -7   3  18      225.73      244.28     11.98 o 
  -6   3  18     1412.02     1402.28     18.45 o 
  -5   3  18       56.52       48.55      5.26 o 
  -4   3  18       62.42       64.73      6.23 o 
  -3   3  18        2.27        3.37      5.60 o 
  -2   3  18      272.77      304.17      9.23 o 
  -1   3  18       22.62       18.07      6.63 o 
   0   3  18      674.27      705.60     24.01 o 
   1   3  18       25.73       35.93      7.38 o 
   2   3  18      760.67      816.73     17.37 o 
   3   3  18        0.94       -6.59      7.95 o 
   4   3  18      162.04      175.61      9.90 o 
   5   3  18       12.63       11.04     25.53 o 
   6   3  18        5.29        6.61     12.76 o 
 -16   4  18       53.70       48.30     15.18 o 
 -15   4  18      127.14      128.17      6.88 o 
 -14   4  18       38.97       36.89      6.11 o 
 -13   4  18       81.00       88.50      6.35 o 
 -12   4  18       78.73       64.49      6.09 o 
 -11   4  18        3.08       -0.26      5.49 o 
 -10   4  18       76.40       76.79      6.09 o 
  -9   4  18      225.18      223.10      7.31 o 
  -8   4  18       12.14       19.71      5.49 o 
  -7   4  18      337.89      328.92      8.68 o 
  -6   4  18      162.36      161.75      7.39 o 
  -5   4  18      227.49      216.03     10.34 o 
  -4   4  18      198.73      206.83      7.79 o 
  -3   4  18       24.82       26.63      6.43 o 
  -2   4  18      345.93      376.81     10.11 o 
  -1   4  18      104.76      123.74      9.45 o 
   0   4  18        8.17        5.63      8.11 o 
 -23   0  19      435.10      474.02     30.36 o 
 -21   0  19      282.62      302.90     24.84 o 
 -19   0  19        0.70        1.38     15.87 o 
 -17   0  19     1097.51     1092.89     61.41 o 
 -15   0  19     2086.60     2103.83    129.11 o 
 -13   0  19      501.13      514.15     12.87 o 
 -11   0  19      502.99      499.19     12.42 o 
  -9   0  19      599.87      577.14      9.30 o 
  -7   0  19     4742.58     4690.73     62.93 o 
  -5   0  19      503.59      548.98     10.15 o 
  -3   0  19      104.53      119.26      5.95 o 
  -1   0  19        9.25       15.47      5.30 o 
   1   0  19      248.35      244.54      8.86 o 
   3   0  19      522.76      525.27     12.60 o 
   5   0  19      663.54      610.80     21.99 o 
   7   0  19       93.04       93.41      8.35 o 
 -24   1  19      328.90      318.83     15.55 o 
 -23   1  19        5.85       10.74      8.89 o 
 -22   1  19      283.44      294.31     14.56 o 
 -21   1  19      256.08      246.79     11.38 o 
 -20   1  19      119.79      136.38      9.62 o 
 -19   1  19       81.91       81.28      8.69 o 
 -18   1  19      719.82      719.35     17.46 o 
 -17   1  19       14.87       12.37      8.63 o 
 -16   1  19      805.45      802.51     18.27 o 
 -15   1  19      104.54      101.46      7.75 o 
 -14   1  19     2107.51     2089.27     31.28 o 
 -13   1  19      200.78      199.78      6.06 o 
 -12   1  19      195.53      198.53      7.78 o 
 -11   1  19      226.78      235.14      7.92 o 
 -10   1  19      198.93      206.12      6.18 o 
  -9   1  19      790.35      829.32     12.61 o 
  -8   1  19     1623.81     1559.45     20.91 o 
  -7   1  19       78.45       88.79      5.16 o 
  -6   1  19      959.92      981.65     14.68 o 
  -5   1  19      737.14      719.05     10.43 o 
  -4   1  19      979.12      975.62     12.44 o 
  -3   1  19      401.39      393.10     11.15 o 
  -2   1  19      115.81      117.54      4.97 o 
  -1   1  19       31.70       42.07      3.96 o 
   0   1  19      104.54      112.54      4.76 o 
   1   1  19      520.07      524.02      8.68 o 
   2   1  19      900.75      912.55     12.48 o 
   3   1  19        0.94        3.44      4.62 o 
   4   1  19     1519.87     1524.07     20.47 o 
   5   1  19        3.10        1.66      5.01 o 
   6   1  19       48.54       47.84      5.51 o 
   7   1  19      139.09      131.84      6.19 o 
   8   1  19       18.91       15.18     14.49 o 
 -22   2  19      216.44      249.05     14.17 o 
 -21   2  19      418.03      410.61     19.70 o 
 -20   2  19     1368.83     1384.50     25.00 o 
 -19   2  19        0.09       -3.67      6.79 o 
 -18   2  19      721.94      752.18     13.56 o 
 -17   2  19      244.52      236.81      7.86 o 
 -16   2  19       81.40       86.84      5.72 o 
 -15   2  19      604.11      588.86     10.22 o 
 -14   2  19       50.53       52.43      4.79 o 
 -13   2  19      427.54      422.45      8.54 o 
 -12   2  19      790.57      811.03     11.96 o 
 -11   2  19       62.20       65.82      4.63 o 
 -10   2  19     1540.34     1530.68     22.22 o 
  -9   2  19       33.90       29.58      4.38 o 
  -8   2  19      268.84      268.44      6.85 o 
  -7   2  19      385.85      380.55      7.86 o 
  -6   2  19      127.69      116.39      5.15 o 
  -5   2  19      104.09       98.93      6.01 o 
  -4   2  19       44.72       59.66      5.57 o 
  -3   2  19      593.57      575.22     11.46 o 
  -2   2  19     1374.41     1393.87     24.14 o 
  -1   2  19      258.01      271.97     15.91 o 
   0   2  19      312.69      326.34      9.04 o 
   1   2  19      118.70      125.02      5.98 o 
   2   2  19      304.63      311.73      8.11 o 
   3   2  19        7.01        5.05      5.40 o 
   4   2  19       22.73       18.11      5.81 o 
   5   2  19       77.76       80.72      6.49 o 
   6   2  19      268.92      264.59      9.28 o 
   7   2  19        1.38        0.69     13.11 o 
 -21   3  19      532.92      633.40     24.84 o 
 -20   3  19        9.25       14.49      9.31 o 
 -19   3  19      774.49      803.62     14.55 o 
 -18   3  19       18.82       15.50      5.71 o 
 -17   3  19      234.05      221.07      7.28 o 
 -16   3  19       23.42       19.91      5.41 o 
 -15   3  19       44.44       42.38      5.49 o 
 -14   3  19       57.58       66.75      5.53 o 
 -13   3  19      926.38      897.46     13.49 o 
 -12   3  19       18.81       23.83      5.18 o 
 -11   3  19      984.69      976.57     14.30 o 
 -10   3  19        5.77        8.34      4.86 o 
  -9   3  19      802.60      757.73     11.91 o 
  -8   3  19        0.79        0.45      4.64 o 
  -7   3  19      126.85      121.55      5.71 o 
  -6   3  19       19.41       22.37      5.32 o 
  -5   3  19       38.15       36.79      5.51 o 
  -4   3  19       72.62       74.12      7.87 o 
  -3   3  19     1238.10     1242.93     20.00 o 
  -2   3  19        0.26       -2.95      6.47 o 
  -1   3  19      511.95      518.82     16.08 o 
   0   3  19       57.32       59.00      7.79 o 
   1   3  19      140.59      140.66      8.99 o 
   2   3  19        2.95       -5.29      7.50 o 
   3   3  19        0.97        9.10      7.79 o 
 -14   4  19      101.59      111.38      8.22 o 
 -13   4  19      120.76      133.09      6.98 o 
 -12   4  19      268.91      277.90     13.04 o 
 -11   4  19       18.75       16.68      5.79 o 
 -10   4  19      344.70      343.51      9.03 o 
  -9   4  19       20.87       24.98      5.73 o 
  -8   4  19       23.05       29.78      5.89 o 
  -7   4  19      101.60       96.02      6.96 o 
  -6   4  19       15.93       10.26      6.11 o 
  -5   4  19        8.70       17.58      6.16 o 
  -4   4  19       65.24       73.60      6.84 o 
  -3   4  19       56.27       67.98      6.91 o 
  -2   4  19      130.32      134.38      9.06 o 
 -22   0  20       19.44       40.02     18.63 o 
 -20   0  20      355.79      334.64     26.22 o 
 -18   0  20     1945.35     1824.32     64.17 o 
 -16   0  20     2183.08     2202.43     75.21 o 
 -14   0  20       26.42       22.85      5.71 o 
 -12   0  20      213.97      215.81     10.93 o 
 -10   0  20      862.29      874.95     18.05 o 
  -8   0  20     2415.67     2442.20     30.77 o 
  -6   0  20     1859.72     1758.61     25.35 o 
  -4   0  20      327.38      310.29      9.02 o 
  -2   0  20      304.89      333.21      9.54 o 
   0   0  20      864.15      850.32     16.65 o 
   2   0  20      225.43      210.67      8.76 o 
   4   0  20      285.55      288.93     10.46 o 
   6   0  20      160.31      156.67      9.15 o 
 -24   1  20       39.78       45.54     12.42 o 
 -23   1  20      129.72      134.86     12.11 o 
 -22   1  20       78.42       82.85      9.33 o 
 -21   1  20       80.76       76.43     13.62 o 
 -20   1  20      391.94      403.27     23.17 o 
 -19   1  20       63.90       79.48      8.60 o 
 -18   1  20       69.34       69.64      9.26 o 
 -17   1  20      100.92      108.08      8.53 o 
 -16   1  20      454.63      456.28     13.69 o 
 -15   1  20      960.87      965.44     20.91 o 
 -14   1  20       36.38       40.19      6.85 o 
 -13   1  20        6.31        8.09      4.98 o 
 -12   1  20      523.32      529.47     11.77 o 
 -11   1  20       19.29       30.07      4.33 o 
 -10   1  20      331.28      338.58      7.83 o 
  -9   1  20      541.26      575.32     12.50 o 
  -8   1  20        7.89       33.14      6.42 o 
  -7   1  20     1129.42     1134.47     18.78 o 
  -6   1  20       88.61       94.15      5.13 o 
  -5   1  20      639.09      608.86     11.62 o 
  -4   1  20      430.05      427.18      9.16 o 
  -3   1  20      150.61      145.45      5.27 o 
  -2   1  20       35.69       36.60      4.66 o 
  -1   1  20      357.04      373.68      8.38 o 
   0   1  20       86.65       85.96      5.40 o 
   1   1  20      662.93      630.26     14.11 o 
   2   1  20       37.30       43.20      5.53 o 
   3   1  20      270.83      272.04      7.94 o 
   4   1  20        8.32       11.14      5.65 o 
   5   1  20        0.79       -3.79      5.65 o 
   6   1  20      208.80      219.16      7.75 o 
 -21   2  20      133.52      138.51     12.48 o 
 -20   2  20       25.84       23.54      7.76 o 
 -19   2  20       15.86       12.73      7.40 o 
 -18   2  20       29.34       46.23      7.21 o 
 -17   2  20      120.21      103.81      7.49 o 
 -16   2  20      469.61      462.12      9.26 o 
 -15   2  20      230.48      234.53      6.72 o 
 -14   2  20       83.45       76.99      5.21 o 
 -13   2  20      690.89      685.97     11.49 o 
 -12   2  20       79.60       88.46      5.01 o 
 -11   2  20      956.79      928.63     13.37 o 
 -10   2  20       32.62       36.29      4.68 o 
  -9   2  20      405.58      409.83      8.27 o 
  -8   2  20      313.56      306.67      7.47 o 
  -7   2  20       42.05       39.41      4.67 o 
  -6   2  20      106.05      103.76      5.66 o 
  -5   2  20      769.68      796.44     14.15 o 
  -4   2  20      173.04      183.02      8.47 o 
  -3   2  20      577.85      560.07     13.27 o 
  -2   2  20      125.97      119.22      7.55 o 
  -1   2  20      774.33      806.85     16.70 o 
   0   2  20      142.63      153.16      8.59 o 
   1   2  20       11.69       21.95      6.67 o 
   2   2  20      161.69      154.63      6.84 o 
   3   2  20       82.59       94.11      6.40 o 
   4   2  20       71.36       74.90      6.44 o 
   5   2  20       76.94       90.00     19.66 o 
 -20   3  20      218.20      200.10     14.49 o 
 -19   3  20       15.00       16.56      8.62 o 
 -18   3  20       29.09       25.92      5.91 o 
 -17   3  20       20.79       23.25      5.64 o 
 -16   3  20        6.53       -1.53      5.39 o 
 -15   3  20        2.31        5.31      5.31 o 
 -14   3  20      296.29      290.94      8.21 o 
 -13   3  20       24.52       28.20      5.42 o 
 -12   3  20      632.72      609.07     10.70 o 
 -11   3  20        1.01       -2.22      4.93 o 
 -10   3  20      110.27      108.74      5.98 o 
  -9   3  20       66.75       53.93      5.28 o 
  -8   3  20        8.03        6.04      4.95 o 
  -7   3  20       29.30       30.69      5.71 o 
  -6   3  20      114.40      117.38      6.57 o 
  -5   3  20       64.98       80.82      8.50 o 
  -4   3  20      920.06      955.35     17.10 o 
  -3   3  20       24.46       28.78      7.15 o 
  -2   3  20      265.45      267.73     12.17 o 
  -1   3  20        9.59        4.67      7.55 o 
   0   3  20       55.82       51.57      8.07 o 
   1   3  20        0.29        6.76      7.84 o 
 -13   4  20      134.24      132.48     20.01 o 
 -12   4  20       12.30       10.92      8.00 o 
 -11   4  20      880.85      856.47     17.07 o 
 -10   4  20      151.24      159.27      7.21 o 
  -9   4  20       89.57       80.63      6.53 o 
  -8   4  20       48.51       53.98      6.83 o 
  -7   4  20       80.27       68.59      6.84 o 
  -6   4  20      144.86      164.62      7.78 o 
  -5   4  20      283.19      292.15     17.96 o 
  -4   4  20       31.28        2.76     17.94 o 
  -3   4  20       78.29       69.00     19.32 o 
 -21   0  21      741.28      784.51     37.26 o 
 -19   0  21     1017.01     1019.11     42.78 o 
 -17   0  21      542.65      531.29     28.98 o 
 -15   0  21       77.14       67.62     15.87 o 
 -13   0  21      530.77      515.86     17.19 o 
 -11   0  21     2163.15     2162.43     46.84 o 
  -9   0  21      366.70      397.50     11.15 o 
  -7   0  21      694.41      711.45     12.70 o 
  -5   0  21      201.13      213.57      7.66 o 
  -3   0  21      694.36      710.32     14.33 o 
  -1   0  21     1805.97     1857.26     30.64 o 
   1   0  21     1474.86     1502.47     31.95 o 
   3   0  21        3.22       -4.30      7.03 o 
   5   0  21      238.99      241.72     10.34 o 
 -23   1  21      252.79      272.54     18.63 o 
 -22   1  21      281.54      301.66     15.48 o 
 -21   1  21      258.16      271.67     12.05 o 
 -20   1  21      412.44      412.56     14.47 o 
 -19   1  21        0.15        0.08      7.60 o 
 -18   1  21      820.25      838.05     19.90 o 
 -17   1  21      376.29      378.72     13.19 o 
 -16   1  21      220.37      225.18     10.38 o 
 -15   1  21       66.85       75.90      8.46 o 
 -14   1  21        1.90        3.57      7.10 o 
 -13   1  21      302.89      324.02     11.67 o 
 -12   1  21      964.59      945.53     20.15 o 
 -11   1  21       24.60       50.25     10.82 o 
 -10   1  21     2095.58     2116.43     28.54 o 
  -9   1  21        6.32        2.99      4.65 o 
  -8   1  21      222.27      246.46      7.34 o 
  -7   1  21       24.74       33.77      4.84 o 
  -6   1  21        5.51        6.51      5.07 o 
  -5   1  21      756.77      782.37     13.93 o 
  -4   1  21      215.81      218.63      9.99 o 
  -3   1  21      116.60      146.97      6.54 o 
  -2   1  21      448.85      467.68      9.09 o 
  -1   1  21       14.22        5.63      4.86 o 
   0   1  21      342.12      350.85      8.44 o 
   1   1  21      162.23      173.70      6.71 o 
   2   1  21      169.57      168.05      6.70 o 
   3   1  21      210.70      218.88      7.40 o 
   4   1  21       52.71       53.52      6.16 o 
   5   1  21      195.44      221.27     10.49 o 
 -21   2  21      289.17      266.38     13.75 o 
 -20   2  21        0.95       -0.62      7.49 o 
 -19   2  21      158.83      137.78      8.99 o 
 -18   2  21       49.79       43.73      7.49 o 
 -17   2  21      177.27      162.81     10.95 o 
 -16   2  21     1114.20     1106.90     17.56 o 
 -15   2  21       27.26       27.89      5.08 o 
 -14   2  21      761.68      763.59     11.98 o 
 -13   2  21      244.31      233.51      6.88 o 
 -12   2  21      102.22       99.69      5.38 o 
 -11   2  21      205.93      184.35      6.16 o 
 -10   2  21       20.95       21.35      4.70 o 
  -9   2  21      319.83      319.91      7.70 o 
  -8   2  21      695.88      682.43     11.06 o 
  -7   2  21       39.86       54.52      8.07 o 
  -6   2  21      959.27      986.25     15.40 o 
  -5   2  21        5.59        5.09      5.77 o 
  -4   2  21      308.18      312.76     11.11 o 
  -3   2  21      224.58      223.45     10.97 o 
  -2   2  21      301.06      273.39     10.16 o 
  -1   2  21      220.48      213.91      9.42 o 
   0   2  21      351.12      353.15     11.54 o 
   1   2  21      109.16      122.10      8.62 o 
   2   2  21      199.05      190.87     11.08 o 
   3   2  21       32.16       45.05      7.23 o 
   4   2  21      299.42      338.16     22.77 o 
 -19   3  21       17.36       11.04     11.73 o 
 -18   3  21        0.24        5.17      8.78 o 
 -17   3  21      508.12      557.09     12.64 o 
 -16   3  21        6.62        0.91      5.68 o 
 -15   3  21      888.11      925.68     14.28 o 
 -14   3  21       24.26       29.56      5.71 o 
 -13   3  21      513.67      518.33     11.03 o 
 -12   3  21       13.05        8.31      5.29 o 
 -11   3  21        9.19        6.90      5.21 o 
 -10   3  21        2.52       -5.17      5.41 o 
  -9   3  21       12.93        8.31      5.81 o 
  -8   3  21        8.09        9.67      5.83 o 
  -7   3  21      208.63      222.25     10.03 o 
  -6   3  21       22.80       33.48      6.45 o 
  -5   3  21      764.23      785.75     14.02 o 
  -4   3  21      136.91      127.70      8.75 o 
  -3   3  21      471.58      501.15     13.91 o 
  -2   3  21        6.83        9.10      7.91 o 
  -1   3  21        0.07        0.17      7.70 o 
   0   3  21        0.19       -0.69     14.49 o 
 -12   4  21      155.63      133.17     20.01 o 
 -11   4  21       66.76       88.32     18.63 o 
 -10   4  21        6.81        6.90     17.25 o 
  -7   4  21       75.56       57.96     19.32 o 
  -6   4  21      739.02      757.60     36.57 o 
  -5   4  21        1.38       23.46     18.63 o 
  -4   4  21       42.45       39.33     20.01 o 
 -22   0  22      207.42      224.24     24.15 o 
 -20   0  22      178.71      235.97     22.77 o 
 -18   0  22      164.24      217.34     21.39 o 
 -16   0  22      196.25      193.20     19.32 o 
 -14   0  22      497.60      494.03     26.91 o 
 -12   0  22      525.21      535.43     26.91 o 
 -10   0  22      374.29      382.37     14.42 o 
  -8   0  22      356.85      372.64     11.65 o 
  -6   0  22      751.47      719.59     20.80 o 
  -4   0  22      578.91      618.18     13.53 o 
  -2   0  22      497.21      473.75     14.05 o 
   0   0  22      245.75      234.60      9.16 o 
   2   0  22       93.73       83.22      8.09 o 
   4   0  22      136.48      146.92      9.29 o 
 -21   1  22      274.43      276.68     15.45 o 
 -20   1  22       43.60       50.06      8.83 o 
 -19   1  22      549.68      574.54     16.63 o 
 -18   1  22      200.41      215.27     10.96 o 
 -17   1  22       37.83       29.64      8.02 o 
 -16   1  22      102.15      117.97      9.11 o 
 -15   1  22       66.18       78.05      8.11 o 
 -14   1  22      156.30      175.70      9.98 o 
 -13   1  22     1168.27     1166.78     40.66 o 
 -12   1  22        0.81       12.43      5.65 o 
 -11   1  22     1176.94     1226.81     17.69 o 
 -10   1  22      136.98      132.81      6.01 o 
  -9   1  22       64.60       68.98      6.27 o 
  -8   1  22      604.70      603.15     10.85 o 
  -7   1  22       31.36       26.57      5.63 o 
  -6   1  22      185.87      182.20      7.11 o 
  -5   1  22      416.24      466.62     11.91 o 
  -4   1  22       14.52       20.10      6.35 o 
  -3   1  22      688.27      740.39     15.40 o 
  -2   1  22        9.67       11.40      5.93 o 
  -1   1  22      103.90       95.17      5.96 o 
   0   1  22       22.66       27.91      5.65 o 
   1   1  22      176.18      174.97      7.01 o 
   2   1  22      107.90      103.74      6.59 o 
   3   1  22        3.56        7.00      6.09 o 
   4   1  22       83.38       88.68     10.48 o 
 -20   2  22       91.26      117.00     11.27 o 
 -19   2  22      192.92      177.30      9.61 o 
 -18   2  22       97.80       98.56      8.48 o 
 -17   2  22       78.14       87.00      8.17 o 
 -16   2  22        0.88        1.97      6.85 o 
 -15   2  22      791.23      807.74     12.98 o 
 -14   2  22       93.51       91.28      5.76 o 
 -13   2  22      103.09       96.89      6.02 o 
 -12   2  22      101.70       96.38      5.56 o 
 -11   2  22      266.52      280.27      7.43 o 
 -10   2  22       20.73       31.05      5.09 o 
  -9   2  22     1022.65     1026.73     14.60 o 
  -8   2  22        0.21        1.61      5.32 o 
  -7   2  22      349.11      384.64      9.29 o 
  -6   2  22        8.09        9.18      5.43 o 
  -5   2  22        5.54        0.33      6.35 o 
  -4   2  22      201.83      230.03     11.61 o 
  -3   2  22        0.53        7.22      7.25 o 
  -2   2  22      229.59      226.84      9.90 o 
  -1   2  22      102.47      127.95      8.82 o 
   0   2  22        7.80       10.60      7.79 o 
   1   2  22      160.71      174.85      9.94 o 
 -18   3  22      264.82      281.76     12.92 o 
 -17   3  22        0.10       -0.45      8.94 o 
 -16   3  22      308.37      309.12      9.18 o 
 -15   3  22        0.22       -0.40      5.73 o 
 -14   3  22      274.69      257.98      7.73 o 
 -13   3  22       43.07       39.83      6.00 o 
 -12   3  22        2.46        4.08      5.62 o 
 -11   3  22        0.13        2.86      5.65 o 
 -10   3  22      254.49      251.91      7.63 o 
  -9   3  22        0.15       12.11      6.19 o 
  -8   3  22      753.25      753.92     13.47 o 
  -7   3  22       37.98       33.36      6.39 o 
  -6   3  22      117.92      115.77      7.10 o 
  -5   3  22       38.26       34.00      6.34 o 
  -4   3  22      467.36      489.05     18.50 o 
  -3   3  22       42.32       44.63      9.72 o 
 -21   0  23      481.55      552.68     33.12 o 
 -19   0  23        0.99       29.67     17.94 o 
 -17   0  23      359.25      359.48     26.22 o 
 -15   0  23      735.46      750.70     34.50 o 
 -13   0  23     1069.55     1084.65     42.78 o 
 -11   0  23      301.15      298.07     22.08 o 
  -9   0  23       55.73       52.44     14.49 o 
  -7   0  23     1238.79     1282.68     40.02 o 
  -5   0  23      969.97      970.20     18.04 o 
  -3   0  23       60.13       70.86      7.30 o 
  -1   0  23        1.30        1.61      6.77 o 
   1   0  23      506.74      553.56     14.20 o 
   3   0  23      247.87      250.46     18.63 o 
 -20   1  23        1.31        6.70      9.94 o 
 -19   1  23      491.67      508.05     17.63 o 
 -18   1  23      269.03      271.55     10.18 o 
 -17   1  23       91.04       95.49      8.37 o 
 -16   1  23      358.91      360.78     13.48 o 
 -15   1  23      104.95      109.89      9.88 o 
 -14   1  23      576.30      593.07     16.24 o 
 -13   1  23        3.12       -1.41     10.41 o 
 -12   1  23      246.62      281.96     11.56 o 
 -11   1  23      175.96      178.64      7.77 o 
 -10   1  23       15.92       12.73      5.96 o 
  -9   1  23      360.54      359.15      8.84 o 
  -8   1  23      677.46      695.99     22.01 o 
  -7   1  23       72.30       73.24      6.36 o 
  -6   1  23      705.77      731.09     17.63 o 
  -5   1  23       63.33       78.06      7.30 o 
  -4   1  23      605.39      640.55     14.58 o 
  -3   1  23      312.51      314.11     10.86 o 
  -2   1  23      157.03      170.10      9.02 o 
  -1   1  23      135.84      143.20      7.50 o 
   0   1  23      102.94      117.91      6.60 o 
   1   1  23       75.78       79.67      6.41 o 
   2   1  23      218.91      230.21     10.16 o 
   3   1  23        1.03       19.32     14.49 o 
 -20   2  23      701.43      732.76     33.81 o 
 -19   2  23        8.48        4.94      9.28 o 
 -18   2  23      155.24      160.04     12.55 o 
 -17   2  23        1.56        1.38      7.62 o 
 -16   2  23      248.37      235.47     10.06 o 
 -15   2  23      416.09      397.52     12.53 o 
 -14   2  23      190.54      192.51      6.76 o 
 -13   2  23      354.81      333.55      8.22 o 
 -12   2  23       41.61       40.73      5.55 o 
 -11   2  23        2.36        9.80      5.15 o 
 -10   2  23      334.26      348.57      8.58 o 
  -9   2  23       27.56       30.37      5.78 o 
  -8   2  23      535.77      562.63     15.69 o 
  -7   2  23       55.82       49.42      6.09 o 
  -6   2  23      173.08      195.47      8.07 o 
  -5   2  23      147.03      158.13      9.01 o 
  -4   2  23       78.49       92.48     10.25 o 
  -3   2  23      347.86      366.09     12.16 o 
  -2   2  23      167.35      180.19      9.79 o 
  -1   2  23        0.09        0.90      7.79 o 
 -17   3  23      297.86      288.20     28.29 o 
 -16   3  23        7.03        8.43      8.94 o 
 -15   3  23        0.47       -2.78      7.64 o 
 -14   3  23        0.08       -2.68      6.13 o 
 -13   3  23      255.37      253.07      8.54 o 
 -12   3  23        0.33        4.98      5.79 o 
 -11   3  23      741.12      752.08     12.72 o 
 -10   3  23       15.34       17.70      6.37 o 
  -9   3  23      607.91      602.19     12.51 o 
  -8   3  23        1.71        1.68      6.15 o 
  -7   3  23       42.76       60.59      6.79 o 
  -6   3  23       26.13       32.12      7.51 o 
  -5   3  23      116.05      102.81     15.18 o 
 -20   0  24       86.61      109.71     20.70 o 
 -18   0  24      879.15      914.92     40.71 o 
 -16   0  24     1297.39     1332.36     51.75 o 
 -14   0  24      371.71      401.57     26.22 o 
 -12   0  24      228.53      220.79     20.70 o 
 -10   0  24      350.49      316.70     23.46 o 
  -4   0  24       20.83       23.20     12.42 o 
  -2   0  24       82.91      101.03      7.95 o 
   0   0  24      274.23      297.65     30.31 o 
 -19   1  24      115.13      120.44     14.87 o 
 -18   1  24       78.66       76.41     10.12 o 
 -17   1  24      500.06      498.02     13.32 o 
 -16   1  24       96.41      104.42      8.07 o 
 -15   1  24       89.15       97.51      7.82 o 
 -14   1  24       85.26       90.92      7.71 o 
 -13   1  24        2.67        8.77      8.28 o 
 -12   1  24      405.33      460.62     24.16 o 
 -11   1  24        3.55        5.13     10.48 o 
 -10   1  24       36.48       49.30      6.80 o 
  -9   1  24      385.27      384.85     10.28 o 
  -8   1  24        6.82        6.85      6.06 o 
  -7   1  24      332.84      394.09     11.91 o 
  -6   1  24      124.66      135.93      9.76 o 
  -5   1  24       99.30       90.79      7.55 o 
  -4   1  24       98.60      109.46      8.23 o 
  -3   1  24        1.48        9.28      7.43 o 
  -2   1  24      127.64      138.59      8.75 o 
  -1   1  24      299.65      301.21     11.14 o 
   0   1  24       71.19       84.31      8.99 o 
   1   1  24      137.59      149.73     15.18 o 
 -19   2  24       31.15       31.74     16.56 o 
 -18   2  24        4.91       11.02     10.11 o 
 -17   2  24        1.04       -7.62      7.62 o 
 -16   2  24      314.46      299.09     11.35 o 
 -15   2  24      180.65      173.38      9.19 o 
 -14   2  24      118.73      119.68      7.33 o 
 -13   2  24      301.06      314.02      8.37 o 
 -12   2  24       27.27       40.09      5.78 o 
 -11   2  24      574.33      574.85     10.70 o 
 -10   2  24       38.51       42.13      6.15 o 
  -9   2  24       29.93       24.70      5.88 o 
  -8   2  24      102.01      101.80      6.77 o 
  -7   2  24       15.66       12.47      6.55 o 
  -6   2  24        5.15       10.34      6.86 o 
  -5   2  24      419.61      471.27     21.04 o 
  -4   2  24        0.22        8.53      7.79 o 
  -3   2  24      293.16      321.06     12.00 o 
 -15   3  24        8.05       13.80     13.80 o 
 -14   3  24      273.73      280.82     17.94 o 
 -13   3  24       11.13       13.48      8.12 o 
 -12   3  24      429.50      448.25     14.02 o 
 -11   3  24       14.40       29.64      8.36 o 
 -10   3  24       41.84       41.59      8.53 o 
  -9   3  24        1.07       16.32     10.94 o 
  -8   3  24       52.50       66.93     19.32 o 
 -17   0  25      214.53      250.46     23.46 o 
 -15   0  25      112.70      138.00     20.01 o 
 -13   0  25      205.21      204.93     20.70 o 
 -11   0  25      936.38      885.25     37.95 o 
  -3   0  25      272.27      333.86     14.39 o 
  -1   0  25      350.54      366.92     15.36 o 
 -18   1  25      327.59      362.58     19.99 o 
 -17   1  25      129.49      160.44     15.61 o 
 -16   1  25      247.30      262.84     12.79 o 
 -15   1  25       67.07       67.06      9.75 o 
 -14   1  25       16.02       17.78      7.25 o 
 -13   1  25      170.16      172.56      8.72 o 
 -12   1  25      193.11      213.28     11.07 o 
 -11   1  25        1.08        6.41      8.33 o 
 -10   1  25      725.87      731.52     39.67 o 
  -9   1  25       31.68       46.06      8.06 o 
  -8   1  25      608.68      631.32     14.82 o 
  -7   1  25       50.60       47.59      9.02 o 
  -6   1  25       62.85       74.64      7.95 o 
  -5   1  25        4.59        6.90      7.69 o 
  -4   1  25      123.97      133.93      9.16 o 
  -3   1  25       90.82       91.13      8.62 o 
  -2   1  25      610.05      692.61     16.44 o 
 -17   2  25       96.07       94.54     11.40 o 
 -16   2  25      139.31      152.26     10.47 o 
 -15   2  25        0.32        4.87      8.03 o 
 -14   2  25      628.01      640.51     15.67 o 
 -13   2  25       89.95       98.18      7.21 o 
 -12   2  25      303.59      302.84      8.68 o 
 -11   2  25      312.66      315.14      9.42 o 
 -10   2  25        6.10       -0.46      6.09 o 
  -9   2  25      193.62      203.47      7.84 o 
  -8   2  25      108.42      110.17      7.66 o 
  -7   2  25        8.03        6.81      6.82 o 
  -6   2  25      780.62      867.10     19.07 o 
  -5   2  25       11.55       16.00      8.19 o 
 -16   0  26      159.92      189.75     22.08 o 
 -14   0  26      177.82      172.50     20.70 o 
 -12   0  26      485.35      501.62     28.98 o 
  -2   0  26      123.03      120.06     15.18 o 
 -16   1  26       37.50       42.31     13.85 o 
 -15   1  26      330.32      310.94     23.46 o 
 -14   1  26       23.35       18.28     13.17 o 
 -13   1  26      254.09      254.63     12.36 o 
 -12   1  26       24.81       33.92      9.14 o 
 -11   1  26      367.92      388.93     23.04 o 
 -10   1  26       11.21       22.08     13.80 o 
  -9   1  26       90.12       77.97     15.18 o 
  -7   1  26       52.26       72.21      8.21 o 
  -6   1  26       92.53      108.70      8.89 o 
  -5   1  26       11.45       13.38     10.02 o 
  -4   1  26       24.13       48.85      8.49 o 
 -14   2  26        2.14        5.78      9.09 o 
 -13   2  26        2.55       10.30      9.06 o 
 -12   2  26      160.44      153.85     16.64 o 
 -11   2  26       12.39       12.32      6.53 o 
 -10   2  26       44.85       50.73      6.87 o 
  -9   2  26      315.06      324.61     10.77 o 
  -8   2  26       48.94       44.61      8.65 o 
  -7   2  26       79.08       74.52     15.18 o 
 -15   0  27      249.75      241.49     23.46 o 
 -13   0  27      626.49      696.19     35.88 o 
 -15   1  27       12.35       15.18     17.94 o 
 -14   1  27      322.17      352.91     26.56 o 
 -13   1  27        7.53       18.21     12.92 o 
 -12   1  27       99.73      129.03     21.39 o 
  -8   1  27       61.03       88.32     15.87 o 
  -7   1  27      216.58      228.38     18.63 o 
  -6   1  27      746.65      805.90     30.36 o 
                                                 
